# Supplementary material for: Amplified Cell Cycle Genes Identified in High-Grade Serous Ovarian Cancer
Source: Cancers (Basel). 2024 Aug 7;16(16):2783. doi: 10.3390/cancers16162783 (PMC11352846; doi:10.3390/cancers16162783)
Supplement: Supplementary file 1 [file cancers-16-02783-s001.zip]

Archive with 2 entries (2 files):
- cancers-3071607-supplementary tables revised.xlsx
- cancers-3071607-supplementary.docx
