# Supplementary material for: Amplified Cell Cycle Genes Identified in High-Grade Serous Ovarian Cancer
Source: Cancers (Basel). 2024 Aug 7;16(16):2783. doi: 10.3390/cancers16162783 (PMC11352846; doi:10.3390/cancers16162783)
Supplement: Supplementary file 1 [file cancers-16-02783-s001.zip › cancers-3071607-supplementary tables revised.xlsx]

## Sheet: Table S1
Table S1. The list of differentially expressed genes from the 5 datasets
	GSE10971						GSE14407						GSE36668						GSE12470						GSE6008
	Up_gene	log2(fold change)	Down_gene	log2(fold change)			Up_gene	log2(fold change)	Down_gene	log2(fold change)			Up_gene	log2(fold change)	Down_gene	log2(fold change)			Up_gene	log2(fold change)	Down_gene	log2(fold change)			Up_gene	log2(fold change)	Down_gene	log2(fold change)
	SLC35F6///CENPA	5.731	CRISP3	-8.187			ZIC1	6.857	LOC101928635///ALDH1A2	-8.002			BIRC5	13.833	B3GALT2	-9.733			DAPL1	7.762	DES	-7.509			MUC1	2.351	STAR	-2.056
	TFAP2A	5.145	OVGP1	-7.317			CD24	6.197	ITLN1	-7.324			HRASLS2	10.9	PLD5	-9.455			KLK6	7.078	PI16	-7.322			SCNN1A	2.094	ABCA8	-1.648
	BIRC5	5.014	CRISP2	-6.813			CP	5.535	ABCA8	-6.428			L1CAM	10.798	LOC101928307	-9.09			CLDN4	6.636	CNN1	-6.767			CLDN3	2.052	OGN	-1.515
	UBD///GABBR1	4.869	SNTN	-6.498			SOX17	5.252	LHX2	-6.395			LINC00284	10.244	NR4A3	-8.395			KLK8	6.582	DPT	-6.39			MSLN	1.972	C4BPB	-1.515
	KIF18B	4.838	C1orf194	-6.42			SULT1C2	5.216	LHX9	-6.16			LCN2	9.835	CLEC4M	-8.022			EPCAM	6.418	ACTG2	-6.075			CP	1.907	FOSB	-1.476
	CEP55	4.364	ERICH3	-6.361			SPON1	5.119	GADL1	-6.072			CP	9.304	ZNF385B	-8.02			PKP3	6.397	SFRP1	-6.023			CD24	1.864	C7	-1.474
	RRM2	4.256	DNAH12	-6.209			LOC101929219///LOC100505650///C1orf186	5.047	SGCG	-5.709			TNNT1	8.859	DNAH9	-7.795			ELF3	6.361	SGCA	-5.942			KLK8	1.833	KIT	-1.427
	CLDN6	4.225	SPAG6	-6.143			MECOM	5.04	BCHE	-5.517			KIF18B	8.36	LINC00844	-7.287			NMU	6.222	WISP2	-5.913			PAX8	1.693	TCF21	-1.403
	NUSAP1	4.218	FAM81B	-6.017			MUC1	5.01	PRG4	-5.484			MUC1	8.332	MCF2	-7.171			PAX8	6.187	AOC3	-5.761			FOLR1	1.669	PEG3	-1.387
	IQGAP3	4.075	DYNLRB2	-5.984			EHF	4.713	CHRDL1	-5.423			COL9A1	8.189	PTPRD-AS1	-7.114			SCNN1A	6.17	MGP	-5.604			SCGB2A1	1.646	ALDH1A1	-1.335
	TMPRSS4	4.067	LOC101928817	-5.977			LIX1	4.524	ARX	-5.213			SUSD2	8.138	PID1	-6.854			TMEM139	6.166	SOCS2	-5.141			ESRP1	1.634	ITM2A	-1.331
	CTHRC1	4.036	AGR3	-5.914			MCM10	4.485	PDE7B	-5.059			CCNB2	7.965	LOC101927792	-6.725			PRSS8	6.121	GEM	-5.139			CHI3L1	1.599	MYH11	-1.314
	DEPDC1	4.025	CFAP43	-5.899			DEPDC1	4.172	STK31	-4.992			BIK	7.936	SPHKAP	-6.679			FOLR1	6.06	HBA2	-5.095			MUC16	1.57	HLF	-1.288
	AUNIP	4.015	CDHR3	-5.818			MICALL2	4.089	TCEAL7	-4.97			LAMP3	7.849	NRK	-6.466			TMEM125	6.037	LMOD1	-5.093			LOC101929219///LOC100505650///C1orf186	1.525	MAOB	-1.287
	CENPW	3.992	C20orf85	-5.781			CENPF	3.904	EFEMP1	-4.967			OAS3	7.837	PCSK2	-6.459			CLDN3	6.022	DACT3	-4.971			EPCAM	1.519	MEF2C	-1.28
	CXCL10	3.987	CAPSL	-5.778			TOP2A	3.857	ANXA8L1///ANXA8	-4.96			ALDH3B2	7.657	GREM2	-6.377			TMPRSS4	5.999	TNXB	-4.93			CLDN4	1.507	SPRR2B	-1.269
	GAS2L3	3.976	SCN1A	-5.65			PAX8	3.856	AOX1	-4.906			KRT23	7.421	FGF5	-6.142			B3GNT3	5.997	HBA1	-4.926			SPINT1	1.48	PTPRN2	-1.254
	BCAT1	3.948	PIFO	-5.536			MKI67	3.787	MGARP	-4.875			DSC2	7.403	OR10A3	-5.933			CP	5.932	KCNMB1	-4.896			WFDC2	1.477	RNASE4	-1.25
	CDCA8	3.919	TCTEX1D1	-5.528			BIRC5	3.785	NELL2	-4.864			SOX11	7.379	TRPC4	-5.78			BUB1B	5.874	CLEC3B	-4.872			ST14	1.476	GATM	-1.239
	CTCFL	3.867	PGR	-5.496			ANGPT2	3.757	C1orf168	-4.837			CCNYL2	7.333	SPOCK3	-5.715			C19orf33	5.793	MFAP4	-4.869			LCN2	1.47	LRRC17	-1.232
	CCNE1	3.855	AKAP14	-5.349			CXXC5	3.712	SPOCK1	-4.829			PBK	7.008	C11orf96	-5.442			KRTCAP3	5.716	EMCN	-4.829			CFB	1.467	EFEMP1	-1.219
	CDKN2A	3.825	DNAI2	-5.325			BCL11A	3.559	LGALS2	-4.805			CEP55	6.981	IGFBP1	-5.273			SPP1	5.713	THBD	-4.783			NMU	1.429	WISP2	-1.211
	TOP2A	3.814	SPAG8	-5.282			KLK7	3.473	SOSTDC1	-4.805			TPX2	6.87	FCRLA	-5.238			KLK10	5.604	C7	-4.643			KRT7	1.403	PLCL2	-1.192
	DIAPH3	3.771	SAXO2	-5.267			MIR612///NEAT1	3.44	MIR4454///ABHD12B	-4.794			LOC613266	6.699	CXorf57	-5.182			CLDN7	5.587	FLNC	-4.637			TACSTD2	1.377	RGS2	-1.173
	ASPM	3.743	C9orf24	-5.192			VEGFA	3.425	OGN	-4.745			TOP2A	6.698	LOC101929315	-5.155			PDZK1IP1	5.556	SPARCL1	-4.574			KLK7	1.35	KLHDC8A	-1.169
	LAMP3	3.672	AGR2	-5.158			CDCA3	3.4	MUM1L1	-4.712			CDC6	6.629	PGM5P2	-5.118			KDF1	5.498	KLF2	-4.542			ATP6V1B1	1.322	PDK4	-1.162
	TPX2	3.667	MS4A8	-5.134			CYYR1	3.381	SEL1L2	-4.709			TMPRSS4	6.566	LOC146795	-5.107			SLPI	5.492	ACTA2	-4.54			SLPI	1.319	INSL3	-1.16
	CP	3.657	C6	-5.113			FILIP1	3.361	SERTM1	-4.634			TMEFF2	6.438	RNF216	-5.068			ASPM	5.49	NR4A1	-4.48			SLC34A2	1.274	ADAMTS5	-1.152
	PTTG1	3.627	PCAT19	-5.112			SFN	3.325	NXPH2	-4.617			LOC105372969	6.427	CHGB	-4.793			CRB3	5.481	SYTL4	-4.439			SCGB1D2	1.229	SCN7A	-1.15
	NMU	3.588	ENKUR	-5.067			CDC25A	3.315	HBB	-4.605			LOC101929219///LOC100505650///C1orf186	6.389	ZNF746	-4.79			CDH1	5.448	TAGLN	-4.417			HMGA1	1.198	GULP1	-1.149
	AURKA	3.572	CFAP126	-5.065			GDF11	3.253	EPB42	-4.589			TACSTD2	6.379	DUSP26	-4.769			IGSF9	5.421	PCP4	-4.392			TMPRSS4	1.177	PDGFRA	-1.144
	ADAMDEC1	3.565	SRD5A2	-5.037			WDR72	3.245	PDGFD	-4.581			MMP7	6.312	PCDH9	-4.718			CCNB2	5.296	PDLIM3	-4.366			KRT8	1.166	PPARG	-1.143
	KIF14	3.559	COL28A1	-5.026			NCAPG	3.234	TCEAL2	-4.519			ZSWIM4	6.297	PROX1	-4.678			KIAA0101	5.295	APOLD1	-4.32			ADGRG1	1.16	ZFPM2	-1.141
	KNL1	3.539	CCDC17	-4.949			DTL	3.223	TRPA1	-4.467			KLK8	6.215	LOC101927650	-4.614			AQP5	5.251	FILIP1L	-4.304			ELF3	1.159	SNCAIP	-1.138
	DTL	3.52	CCDC114	-4.937			TSPAN12	3.214	HSD17B2	-4.381			AOC1	6.154	ADAMTS9-AS2	-4.578			CENPA	5.221	JAM2	-4.291			SOX17	1.151	SLC4A3	-1.124
	RMI2	3.501	ZBBX	-4.933			RRM2	3.213	PGR	-4.362			CDCA3	6.135	STAR	-4.552			PRSS21	5.183	TPSAB1	-4.23			S100A2	1.145	DUSP1	-1.121
	ANLN	3.494	RSPH1	-4.918			ELF3	3.202	MEOX2	-4.361			CXCL17	6.05	COL4A4	-4.487			UBE2C	5.178	HBB	-4.225			LYPD1	1.137	FAM198B	-1.106
	ZWINT	3.48	EFHB	-4.915			CDH6	3.195	RAB38	-4.357			AP1M2	5.983	ACADL	-4.396			PPP1R14C	5.108	PDE2A	-4.215			CDH6	1.13	LAMA2	-1.103
	KIF11	3.458	SPATA18	-4.895			GRIA2	3.179	RGS4	-4.345			ATP6V1B1	5.95	FOXP2	-4.389			SPINT2	5.074	RGS2	-4.186			KRT18	1.129	NR4A3	-1.102
	HMMR	3.446	GDA	-4.879			GUCY1A3	3.169	PPM1E	-4.307			LAD1	5.946	SOX15	-4.383			NCAPG	4.983	FHL1	-4.173			SOX9	1.121	CHST7	-1.1
	UBE2C	3.442	DNAI1	-4.835			FMNL3	3.153	AQP9	-4.294			FOLR1	5.891	IGFBP5	-4.345			CDCA8	4.969	LHFP	-4.162			CLDN7	1.12	NAV3	-1.099
	CCNB2	3.415	FAM216B	-4.817			AURKA	3.094	BNC1	-4.288			LYNX1	5.841	PPM1K	-4.338			FOXJ1	4.926	IGFBP6	-4.14			PTGS1	1.107	AOX1	-1.089
	CDCA5	3.394	TPPP3	-4.806			STON2	3.082	LOC101930363///LOC101928349///LOC100507387///FAM153C///FAM153A///FAM153B	-4.269			CLDN4	5.79	CYAT1///IGLV1-44///IGLC1	-4.336			RRM2	4.924	FBLN2	-4.135			VTCN1	1.1	GPRASP1	-1.084
	DLGAP5	3.394	GSTA3	-4.795			KIAA1217	3.075	REEP1	-4.251			CD24	5.739	ANGPTL1	-4.317			KLK11	4.924	HMCN2	-4.125			ZBED2	1.087	NR4A1	-1.082
	MYCN	3.373	C1orf168	-4.789			MPZL2	3.043	TMEM255A	-4.247			RNFT2	5.733	PDE7B	-4.315			BIRC5	4.882	OSR1	-4.109			ASRGL1	1.075	DCN	-1.08
	CHEK1	3.349	LRRC46	-4.719			NUSAP1	3.041	AADACL2	-4.211			WFDC2	5.663	CLSTN2	-4.309			KIFC1	4.843	WFDC1	-4.091			ITGB4	1.072	GATA4	-1.064
	BUB1B	3.332	RIMS2	-4.714			ESPL1	3.037	ALDH1A3	-4.186			STYK1	5.623	LAMA2	-4.302			DSP	4.839	FAM110D	-4.085			CRABP2	1.069	HBB	-1.061
	KIAA0101	3.322	NEK5	-4.695			RAB26	2.956	SDPR	-4.171			THSD4	5.585	LEMD1-AS1	-4.297			TNNI3	4.829	PARM1	-4.046			CYP4B1	1.066	GSTA1	-1.052
	CDKN3	3.316	DEFB124	-4.682			COL9A1	2.95	TMOD2	-4.146			FXYD3	5.573	ADRB3	-4.29			ERP27	4.829	MRGPRF	-4.038			EYA2	1.064	SMARCA2	-1.045
	DEPDC1B	3.315	STOML3	-4.652			HAPLN1	2.889	HBG2///HBG1	-4.128			PRSS21	5.567	GPM6A	-4.227			TROAP	4.827	DLC1	-4.021			EPS8L1	1.064	CD22	-1.039
	ATAD2	3.309	KIAA1324	-4.636			FGF18	2.762	GFPT2	-4.121			CCDC14	5.54	PEG3-AS1	-4.22			NUF2	4.765	CACNA1C	-4.019			DSP	1.058	CSGALNACT1	-1.038
	E2F2	3.271	DNAH9	-4.611			DUXAP10	2.719	LRRN4	-4.053			IFI27	5.496	RNF128	-4.214			CDK1	4.747	RAMP1	-4.018			CDH1	1.056	WNT4	-1.027
	SULF1	3.223	DNAH5	-4.588			BCAT1	2.71	LOC100996760	-4.051			C1orf106	5.479	NR1H4	-4.192			MYBL2	4.738	CRISPLD2	-3.994			UCP2	1.048	DIRAS3	-1.027
	S100A2	3.221	CCDC78	-4.576			HMGA2	2.699	LOC286191	-4.034			SPP1	5.453	WFIKKN2	-4.185			EPS8L1	4.737	DCN	-3.975			CRIP1	1.046	BAMBI	-1.027
	STC2	3.218	RIIAD1	-4.567			KCTD1	2.672	DMRTC1B///DMRTC1	-4.033			AQP5	5.452	KIT	-4.144			TK1	4.726	TNC	-3.958			CLDN16	1.031	ECM2	-1.021
	CKS2	3.213	WDR63	-4.564			TRMT1	2.665	CSGALNACT1	-4.012			ASPM	5.43	PEG3	-4.128			KRT8	4.661	CCL2	-3.957			BCAM	1.021	TCEAL2	-1.017
	CLDN11	3.213	TTC25	-4.558			COL4A1	2.644	HSPB3	-4.004			PLEKHS1	5.418	CLRN3	-4.109			KIF2C	4.654	ITM2A	-3.955			TMPRSS3	1.017	TSPAN8	-1.015
	LINC00491	3.209	CFAP53	-4.537			MYO10	2.624	NDNF	-3.992			KLHL14	5.39	COL28A1	-4.107			OIP5	4.634	AQP1	-3.899			LSR	1.017	KLF2	-1.012
	FABP5	3.205	WDR66	-4.532			FLT1	2.599	PKHD1L1	-3.992			ADGRF1	5.382	SIGLEC11	-4.064			DHCR24	4.632	TFPI	-3.888			C1orf106	1.009	CSDC2	-1.01
	LINC01224	3.191	CEP126	-4.52			SOX11	2.586	ADH1C	-3.951			LOC101929219///C1orf186	5.381	ATRNL1	-4.052			CENPF	4.624	SRPX	-3.87			FOXM1	1.003	PTPRD	-1.009
	NLRP7	3.186	DCTN1-AS1	-4.509			MAP4K1	2.573	OMD	-3.876			CHI3L1	5.368	HLF	-4.041			FAM64A	4.618	CXCL2	-3.866			CLIC5	1.002	CLEC2B	-1.004
	FN1	3.173	LOC100507073	-4.507			ASPM	2.559	NKX3-1	-3.874			TNNI3	5.313	CCBE1	-4.033			LAMP3	4.612	GPIHBP1	-3.847					MAG	-1.002
	LIX1	3.165	CFAP70	-4.502			VCAN	2.558	SEMA3C	-3.859			BUB1B	5.311	DLG2	-4.022			RAD54B	4.604	KANK3	-3.809					EDNRA	-1.001
	MIR8071-2///MIR8071-1///IGHV4-31///IGHM///IGHG2///IGHG1	3.158	C14orf105	-4.49			ESRP1	2.556	ARHGAP18	-3.856			CLDN6	5.3	NEGR1	-4.013			PSAT1	4.604	FBLN1	-3.798					IGFBP4	-1
	RAD51AP1	3.145	NXF3	-4.478			CDK1	2.552	TACC1	-3.796			MICB	5.274	HS3ST3A1	-3.996			APOC1	4.571	CLDN5	-3.796
	STMN1	3.143	ARMC3	-4.477			GPSM2	2.546	MTUS2	-3.795			HMGA1	5.261	MUM1L1	-3.995			SCGB2A1	4.562	CXCL12	-3.792
	CXCL9	3.142	LRRC71	-4.415			COL5A1	2.541	RERG	-3.75			ELF3	5.241	SLC25A37	-3.985			C16orf59	4.56	SLC24A3	-3.79
	CCL8	3.123	TTC29	-4.398			PLXND1	2.495	CNTN4	-3.746			KIAA0101	5.199	LOC100505851	-3.985			SCGB1D1	4.54	ECSCR	-3.773
	MT1G	3.12	ROPN1L	-4.365			AJAP1	2.463	FGF13	-3.689			KIF4A	5.174	PABPC5	-3.975			RASSF7	4.53	FAM129A	-3.772
	CDKN2B	3.116	DRC3	-4.361			APOA1	2.447	C2orf40	-3.675			FOXQ1	5.156	HS3ST3B1	-3.942			KIF20A	4.52	CAV1	-3.767
	ZNF367	3.108	SLITRK5	-4.354			GPR39	2.44	LOC100507387///FAM153A///FAM153B	-3.66			BUB1	5.134	FAM150B	-3.915			BIK	4.518	CSRNP1	-3.766
	MICB	3.072	SLC23A1	-4.343			HOXB7	2.425	DPYD	-3.635			HMMR	5.116	SNHG24	-3.894			KRT18	4.511	GSTM5	-3.724
	MXRA5	3.069	FAM179A	-4.325			VMA21	2.42	BMP2	-3.633			CDC20	5.107	SIGLEC16	-3.839			CTSV	4.495	NEXN	-3.717
	DUXAP10	3.068	DNAAF1	-4.314			DIRAS2	2.394	ILDR2	-3.614			S100A2	5.095	GNG4	-3.828			AURKA	4.485	C4orf32	-3.679
	NUF2	3.065	WDR93	-4.304			TMTC1	2.39	PTGIS	-3.609			EPHX4	5.031	STXBP5L	-3.813			CDC45	4.482	RGS5	-3.673
	MBOAT2	3.045	CCDC65	-4.281			PART1	2.352	N4BP2L2	-3.604			CDC45	5.011	MTTP	-3.786			EGFL6	4.478	CYR61	-3.632
	CENPF	3.039	CFAP221	-4.271			IGF2BP3	2.349	SMARCA2	-3.597			LOC101928554	5.01	MEG3	-3.781			DEFB1	4.475	ASB2	-3.629
	FAM72A///FAM72D///FAM72B///FAM72C	3.032	TMEM232	-4.248			CENPN	2.343	NDN	-3.587			LOC100129098	5.005	PGR	-3.761			CHMP4C	4.474	BDKRB2	-3.619
	GINS1	3.018	C5orf49	-4.241			DIAPH3	2.302	CFH	-3.578			CRABP2	4.982	TDH	-3.731			PACSIN1	4.454	COX7A1	-3.594
	COL8A1	3.003	C8orf34	-4.197			TBX2	2.294	PEG3	-3.573			SLPI	4.97	SYNE1	-3.725			CDT1	4.432	BAMBI	-3.583
	KCNK5	3.003	VWA3B	-4.184			SNHG4///MATR3	2.293	CALB2	-3.57			C1orf116	4.962	LRP1B	-3.71			CENPM	4.422	PLPP7	-3.571
	INHBA	3.002	C11orf88	-4.184			CCDC88C	2.263	FABP4	-3.556			ACKR1	4.954	PCDH11Y///PCDH11X	-3.697			IGF2BP3	4.418	TSPAN2	-3.563
	MND1	3.001	CFAP52	-4.157			CENPU	2.211	HAND2-AS1	-3.547			AAK1	4.944	NR2F2-AS1	-3.686			SLC4A11	4.404	CCDC80	-3.563
	CENPE	2.999	DNAH11	-4.154			HIST2H4B///HIST4H4///HIST2H4A///HIST1H4L///HIST1H4E///HIST1H4B///HIST1H4H///HIST1H4C///HIST1H4J///HIST1H4K///HIST1H4F///HIST1H4D///HIST1H4A///HIST1H4I	2.196	LINC01105	-3.547			ESRP1	4.928	GABRB1	-3.671			KRT19	4.391	PPP1R3C	-3.518
	KIAA1524	2.997	SPEF2	-4.145			NAA38	2.166	MNDA	-3.547			WDR72	4.913	TDGF1P3///TDGF1	-3.637			GINS2	4.362	ZFP36	-3.514
	SMC4	2.997	C1orf87	-4.141			CYP19A1	2.121	NAV3	-3.53			PRR5-ARHGAP8///ARHGAP8	4.912	ZFAND5	-3.634			ANLN	4.351	LDB2	-3.508
	SIX1	2.981	POU2AF1	-4.141			LOC101928554	5.856	PTPRZ1	-3.52			PALM3	4.901	CSGALNACT1	-3.618			TSTD1	4.342	RASD1	-3.494
	ENC1	2.97	LOC646736	-4.137			SLC4A11	5.08	RAB27B	-3.507			LINC00673///LINC00511	4.889	CCDC68	-3.615			ST14	4.331	KLF4	-3.47
	SYT11	2.964	ANKFN1	-4.101			CDKN2A	4.878	GATA6	-3.506			SMIM22	4.867	PDK4	-3.612			SCGB1D2	4.302	S1PR1	-3.466
	RACGAP1	2.959	LOC101927057///OMG	-4.091			TFAP2A	4.766	LINC01616	-3.496			ERBB3	4.858	WNT4	-3.609			ESRP2	4.254	NGFR	-3.446
	ECT2	2.943	MORN5	-4.089			KLHL14	4.702	RSPO1	-3.495			TTK	4.849	PENK	-3.609			PLK4	4.233	ADAMTS5	-3.444
	PRAME	2.92	KCNRG///TRIM13	-4.06			MAL	4.61	NPY1R	-3.494			NMU	4.845	EPHA6	-3.608			RHPN2	4.231	CD36	-3.441
	SCN8A	2.919	CNTN3	-4.049			ST6GALNAC1	4.418	PMP22	-3.484			KLK5	4.828	BAMBI	-3.606			CDCA5	4.23	FOS	-3.427
	SLC43A3	2.901	WDR78	-4.03			UNC5A	4.302	S100A8	-3.477			CLDN7	4.785	HTR1E	-3.589			TPD52	4.209	RCAN1	-3.419
	ECE2	2.889	DCDC5///DCDC1	-4.015			PTH2R	4.205	CYBRD1	-3.473			S100A4	4.708	NRXN1	-3.585			WNT10A	4.194	NR4A2	-3.416
	KIF23	2.881	LOC101928635///ALDH1A2	-4.015			ERFE	4.134	RNF128	-3.445			SYNE4	4.706	CCSER1	-3.574			TGM1	4.186	SOD3	-3.37
	CRABP1	2.859	KCNRG	-3.993			PRAME	4.117	DLG2	-3.444			IFI30///PIK3R2	4.691	EDNRA	-3.555			MREG	4.185	TIMP3	-3.366
	NOX4	2.842	LOC101927137///KIAA1456	-3.975			GLDC	4.019	ADGRD1	-3.441			CLMN	4.691	ADCY2	-3.55			PTTG1	4.175	MMP19	-3.361
	SHOX2	2.837	PACRG	-3.963			S100A1	4.012	PRKAR2B	-3.435			CHMP4C	4.689	TRHDE	-3.534			PRSS2	4.164	F10	-3.353
	NREP	2.834	CPM	-3.957			SLC26A7	4.009	DIXDC1	-3.409			MYCL	4.674	NAP1L3	-3.531			DDIAS	4.151	SMOC2	-3.348
	S100A8	2.816	DNAH6	-3.949			FZD2	3.958	DFNA5	-3.408			MELK	4.672	BMPER	-3.523			GRHL2	4.14	CFD	-3.341
	TTK	2.815	LOC105375172	-3.943			BUB1	3.953	PRDM5	-3.395			CD82	4.658	TLE4	-3.515			HPN	4.139	CDKN1A	-3.325
	IL1RN	2.809	CCDC173	-3.934			AIF1L	3.876	PLSCR4	-3.391			KLK7	4.637	ITGA8	-3.514			SDC1	4.133	C1QTNF2	-3.324
	SPP1	2.802	CFAP157	-3.92			FOLR1	3.827	PRKAR1A	-3.387			KIF23	4.624	SMPD3	-3.486			CHI3L1	4.129	SOCS3	-3.314
	GGH	2.798	RSPH4A	-3.9			XKR4	3.821	MAOB	-3.375			ST6GALNAC1	4.619	GADD45G	-3.479			ETV4	4.121	CPXM2	-3.287
	HIST1H3F///HIST1H3B///HIST1H3H///HIST1H3J///HIST1H3G///HIST1H3I///HIST1H3E///HIST1H3C///HIST1H3D///HIST1H3A	2.798	VWA3A	-3.9			S100A2	3.787	GABRG1	-3.373			EPCAM	4.617	CLEC2B	-3.467			ORC6	4.103	PRELP	-3.284
	MAL	2.791	FGF14	-3.897			CDT1	3.753	FAM133A	-3.371			LEMD1	4.604	C21orf62	-3.447			FBXL16	4.102	ANTXR2	-3.261
	EPHB2	2.789	LRRC36	-3.853			LOC101929219///C1orf186	3.72	PDZD3	-3.37			OVOL2	4.593	NXPH3	-3.418			C10orf95	4.1	NR2F1	-3.254
	MYO1B	2.775	TUBA4B	-3.847			CCNE1	3.709	PCDH9	-3.367			HPR///HP	4.586	MTUS2	-3.415			ARHGAP8	4.096	LUM	-3.228
	PRC1	2.775	DAW1	-3.837			NCAPH	3.681	GHR	-3.36			TFAP2A	4.585	GREB1L	-3.415			CDC20	4.095	LIMS2	-3.221
	WDR76	2.769	LRRC10B	-3.823			IQGAP3	3.67	DYNLRB2	-3.357			DEFB1	4.559	LINC01354	-3.411			MUC1	4.084	LGI4	-3.202
	RPL39L	2.768	DNAH7	-3.815			ADGRG1	3.668	SNCA	-3.356			VTCN1	4.555	KCNA1	-3.403			TRIM17	4.08	CXCL1	-3.191
	EXO1	2.766	CES4A	-3.795			LZTS3	3.649	BCL2	-3.348			UCP2	4.548	COL4A3	-3.376			MAD2L1	4.065	ANGPTL2	-3.187
	RAD51	2.765	TEKT1	-3.773			PLEKHG2	3.637	C4BPA	-3.334			SLC34A2	4.546	DOK6	-3.375			RAD51	4.058	ERG	-3.175
	BBOX1-AS1	2.757	SYNE1	-3.772			SST	3.616	HBA2///HBA1	-3.319			HP	4.529	NDNF	-3.372			FAAH2	4.058	ZCCHC24	-3.159
	CCNF	2.757	DACH2	-3.767			LOC100129098	3.6	CTXN3	-3.31			CDKN2A	4.516	PRSS35	-3.368			C1orf186	4.046	SLCO2A1	-3.159
	FOXG1	2.741	SPAG17	-3.761			POC1A	3.591	NAP1L2	-3.304			RRM2	4.505	FLJ30901///SCUBE1	-3.363			MKI67	4.028	APOD	-3.158
	AGMAT	2.739	TTLL9	-3.758			CXCL13	3.587	C21orf62	-3.303			KCCAT333	4.504	ANKRD20A4///ANKRD20A2///ANKRD20A3///ANKRD20A1	-3.359			C11orf52	3.999	GPRASP1	-3.155
	HIST1H3C	2.739	C7orf57	-3.755			ERCC6L	3.556	RTN1	-3.285			AURKB	4.501	TSPAN5	-3.348			CYP4B1	3.988	ELL2	-3.155
	KIF20A	2.735	CAPS	-3.754			PSAT1	3.553	ZNF540	-3.285			EGFL6	4.492	ANKRD20A12P///ANKRD20A8P///ANKRD20A4///ANKRD20A2///ANKRD20A3///ANKRD20A5P///ANKRD20A1	-3.325			FANCA	3.971	TGFB3	-3.149
	UCA1	2.728	C4orf47	-3.74			KIF4A	3.534	KCNT2	-3.282			PROM2	4.49	ZDHHC8P1	-3.321			NCAPH	3.96	CSRP1	-3.149
	LINC01296///DUXAP10	2.718	CATSPERD	-3.728			RASSF10	3.521	NLGN4X	-3.279			SLC35F6///CENPA	4.488	RNF180	-3.32			TRIP13	3.945	MRVI1	-3.144
	MEST	2.708	CFAP47	-3.725			GPR158	3.519	CNTNAP4	-3.264			S100A14	4.44	SPRR2C	-3.311			LAMB3	3.945	HIC1	-3.14
	BST2	2.7	AGBL2	-3.706			C12orf56	3.51	DSC3	-3.239			KLK6	4.436	GNAL	-3.302			PROM2	3.941	PHLDB2	-3.132
	CDK1	2.699	RSPH10B2///RSPH10B	-3.675			SPC24	3.503	FRY	-3.234			PRR7	4.426	KCNMB2	-3.289			SH2D3A	3.939	SLIT3	-3.12
	PTH2R	2.699	RBM24	-3.662			DEFB1	3.502	SFRP1	-3.231			TSPAN12	4.416	NXPH2	-3.288			BMP7	3.931	COLGALT2	-3.073
	CKAP2	2.688	PTGS2	-3.649			FAM69B	3.483	PDLIM3	-3.23			PAX8	4.407	MCC	-3.281			MMP1	3.929	ZNF385B	-3.068
	IFI30///PIK3R2	2.687	RSPH9	-3.647			MSX1	3.482	CNGB3	-3.21			KRT14	4.404	DPT	-3.28			CCNB1	3.915	SORBS2	-3.068
	MX2	2.679	FHAD1	-3.64			FOXP4-AS1	3.472	SPANXA2///SPANXB1///SPANXC///SPANXA1	-3.203			INHBB	4.396	DMRTC2	-3.279			POC1A	3.903	ROBO4	-3.063
	FEN1	2.677	HNF1B	-3.63			PCDH19	3.459	ACAA2	-3.194			GALNT6	4.367	PDXDC1	-3.274			CXCL10	3.902	RUNX1T1	-3.059
	E2F1	2.672	CFAP206	-3.63			LOC100509445///LOC728715///OVOS///OVOS2	3.423	EMB	-3.192			MFAP5	4.364	LOC101927210	-3.271			EXO1	3.9	MAOB	-3.058
	CXCL13	2.669	RGS22	-3.619			UHRF1	3.42	METTL7A	-3.186			SPINT1	4.351	DLGAP1-AS3	-3.271			LINC01138	3.889	BMP2	-3.046
	ASF1B	2.667	DLEC1	-3.609			KIF20A	3.418	MTUS1	-3.186			MEOX1	4.305	ASXL3	-3.252			BLM	3.887	TFF3	-3.019
	MKI67	2.665	EYA4	-3.594			NRTN	3.399	CACNB2	-3.184			PRSS8	4.29	TPSG1	-3.251			CENPO	3.869	MMP28	-3.018
	RSPO3	2.654	RBM20	-3.59			PROM2	3.397	CHGB	-3.178			ISG15	4.29	SUPT20H	-3.245			NSG1	3.855	EGR2	-3.017
	WDHD1	2.646	FABP6	-3.58			EPHX4	3.395	PRSS35	-3.173			SOX17	4.285	ABCA9	-3.243			KIF15	3.835	EDIL3	-3.015
	ISG15	2.633	LOC101927719	-3.578			RNF157-AS1	3.383	CFHR1///CFH	-3.162			MATR3	4.285	MIR6883///PER1	-3.241			DSG2	3.807	GPR4	-3.012
	FANCI	2.63	ADH6	-3.565			TYRP1	3.376	DOCK11	-3.158			LINC01503	4.263	HIVEP3	-3.241			UGT2B10	3.789	GNG11	-3.008
	NCAPG	2.629	SERPINI2	-3.555			LINC01215	3.374	ST6GAL2	-3.152			ZBTB42	4.233	ABCA8	-3.24			PARPBP	3.771	DUSP1	-3.004
	LINC01116	2.627	SLC7A2	-3.551			SLC35F6///CENPA	3.342	KCNJ8	-3.144			PLS1	4.232	FAM198B	-3.238			RAB11FIP4	3.766	BAG2	-3.004
	SCD	2.626	CCDC113	-3.549			COL12A1	3.339	TLE4	-3.143			MECOM	4.219	CCDC181	-3.232			PTTG2	3.766	FBLN5	-3.003
	SPC24	2.624	NELL2	-3.543			HIST1H2AM	3.337	CXorf57	-3.139			BNIPL///C1orf56	4.202	LOC101928818///PWRN1	-3.23			UBE2T	3.753	PLPP1	-3.002
	ZIC1	2.623	C4orf22	-3.541			MELK	3.337	CNKSR2	-3.124			SCNN1A	4.201	LOC149684///BPI	-3.225			CCNE1	3.735	EGR1	-3.001
	FAM83D	2.612	EFCAB12	-3.541			HMGA1	3.322	TXNIP	-3.123			LOC100506098	4.189	EPB41L4B	-3.217			KLK5	3.729	PALLD	-2.994
	UBE2T	2.611	LOC101930373///HYDIN2///HYDIN	-3.536			KLK8	3.319	LXN	-3.12			BAIAP2L1	4.189	COL4A6	-3.209			EPPK1	3.726	SERPINF1	-2.991
	DSCC1	2.608	TEKT2	-3.529			L1CAM	3.317	LOC101930400///AKR1C2	-3.113			C2	4.181	PTPRN2	-3.207			UHRF1	3.722	ANKRD35	-2.985
	SFN	2.606	MAATS1	-3.515			TRPM1	3.313	LSAMP	-3.102			KIF11	4.175	MEX3B	-3.207			CDKN2A	3.717	IL3RA	-2.981
	CCNB1	2.605	LINC01091	-3.513			ADGRL4	3.31	CHN2	-3.1			KREMEN2	4.167	GPAT3	-3.207			SMPDL3B	3.716	GFPT2	-2.98
	DMRT1	2.6	MDH1B	-3.501			GNGT1	3.3	SFRP2	-3.095			CDH6	4.166	ABCA6	-3.206			ESPL1	3.714	RAMP2	-2.979
	C15orf48	2.598	ZDHHC11B///ZDHHC11	-3.493			C1orf106	3.294	PPP1R3B	-3.094			CIITA	4.147	TXLNB	-3.198			HIST1H3B	3.713	ALDH1A1	-2.973
	SUSD4	2.595	C11orf97	-3.489			SHANK3	3.293	FGF9	-3.083			KRTCAP3	4.135	TSHZ3	-3.198			TMC4	3.703	ADGRF5	-2.971
	CDC7	2.58	ADGB	-3.474			SIX1	3.285	TSPAN5	-3.08			CCNE1	4.13	SDC2	-3.196			CELF4	3.703	GRASP	-2.964
	FOXM1	2.578	AR	-3.472			HMMR	3.273	IRX3	-3.06			IQGAP3	4.129	WDFY3-AS2	-3.192			DTL	3.702	CCL19	-2.956
	BUB1	2.569	ARMC4	-3.464			SLC2A1	3.273	IRAK3	-3.055			LGR6	4.09	CDH11	-3.19			LGR6	3.682	MAFF	-2.944
	CCNE2	2.558	MAPRE3	-3.423			E2F7	3.271	TTLL7	-3.054			DTL	4.07	SMAD9	-3.188			DDR1	3.681	PDGFRB	-2.932
	C1orf106	2.551	DYDC2	-3.417			ZWINT	3.266	TRPC1	-3.041			CDCA5	4.07	DKFZP761C1711	-3.185			ARHGEF16	3.679	JUNB	-2.931
	GPRC5A	2.544	LOC101928882///CCDC39	-3.409			APOLD1	3.263	CTNNA3	-3.032			PTK6	4.062	LOC101930363///LOC101928349///LOC100507387///FAM153C///FAM153A///FAM153B	-3.177			EME1	3.667	IGFBP4	-2.931
	POLQ	2.541	SERPINA6	-3.401			WFDC1	3.26	SNCAIP	-3.025			EPPK1	4.057	ADAMTS9-AS1	-3.177			HOOK1	3.661	CSPG4	-2.931
	BRIP1	2.534	TMEM190	-3.386			TPX2	3.245	GIPC2	-3.024			NUF2	4.032	TMEM150C	-3.173			MAT1A	3.656	TBXA2R	-2.93
	LRP2	2.534	C9orf135	-3.381			RGS1	3.21	KBTBD11	-3.022			MAL	4.016	LOC102725454	-3.169			HIST2H2AA3	3.655	C16orf45	-2.93
	TEAD4	2.533	CCDC181	-3.378			TM4SF18	3.209	CYS1	-3.004			WDR49	4.001	DIRAS3	-3.164			GRB7	3.654	PMP22	-2.928
	CDC20	2.523	USP53	-3.35			CCNB2	3.208	GSPT2	-3.004			STRA6	3.991	FOXL2	-3.163			GRHL3	3.647	FGF7	-2.928
	LY6K	2.523	ENPP3	-3.325			SORT1	3.185	PTGDR	-2.997			LOC100653149///LINC01296	3.981	DCN	-3.163			ECE2	3.647	GRK5	-2.927
	SPARC	2.505	LOC101930404///SNORD116-28///SNORD115-26///SNORD115-13///SNORD115-7///SNORD116-22///SNORD116-4///PWARSN///SNORD107///SNRPN///IPW	-3.325			WFDC2	3.177	SVEP1	-2.996			CDK1	3.977	STRAP	-3.156			MCM2	3.643	GADD45B	-2.926
	CDCA7	2.502	LRFN5	-3.32			WNT7A	3.173	NAP1L3	-2.987			C2orf88	3.966	FKBP7	-3.149			ATAD2	3.643	SMTN	-2.911
	E2F3	2.5	SOX3	-3.32			BBOX1-AS1	3.155	CLEC4M	-2.985			SERINC2	3.963	FRRS1L	-3.148			HMGB3P1	3.638	RBP7	-2.91
	CKAP2L	2.497	RFX2	-3.313			LYPD1	3.15	ARRDC4	-2.972			KIAA1217	3.961	RHOBTB3	-3.147			ABHD11	3.637	SFRP4	-2.903
	MCM2	2.495	AK7	-3.311			TTK	3.147	DMRT2	-2.969			AHNAK2	3.956	NAV3	-3.144			MAL	3.63	FAP	-2.903
	UHRF1	2.493	CWH43	-3.31			MROH2A	3.145	LIFR	-2.966			TMEM139	3.947	KLHL13	-3.143			CENPU	3.626	HBM	-2.9
	NDC80	2.492	EFHC2	-3.309			LOC100507334///LOC100288570///LIMS3-LOC440895///LOC440895	3.138	PROCR	-2.964			B3GNT3	3.944	TCEAL7	-3.141			GPT2	3.62	MCAM	-2.894
	SLC5A1	2.49	PLA2G4A	-3.307			MEOX1	3.132	SLC39A8	-2.963			HLCS	3.943	LOC100131662	-3.14			TEKT2	3.595	TPM2	-2.887
	IGFBP3	2.488	LOC728196	-3.305			BLM	3.129	MARCO	-2.958			DMBT1	3.934	GSTM5	-3.14			SLC2A1	3.591	RAB23	-2.886
	OAS2	2.486	LRRC23	-3.283			NEK2	3.127	BICDL1	-2.956			CFB	3.929	GNG11	-3.128			EVPL	3.59	CXorf36	-2.886
	HIST1H4H	2.47	FANK1	-3.279			CDC45	3.124	CRNDE	-2.951			VEGFA	3.915	SYNPO2	-3.127			CD24	3.586	TSHZ3	-2.885
	MELK	2.47	PKHD1L1	-3.279			SYT13	3.124	AKAP12	-2.951			NOTCH3	3.904	PSD3	-3.127			LAMC2	3.558	IGF1	-2.868
	LMNB1	2.469	SALL1	-3.277			TMPRSS4	3.115	ZFPM2	-2.95			SLC25A16	3.899	LOC100507520	-3.127			CAPN13	3.555	CTGF	-2.863
	TWIST1	2.466	IMPG2	-3.273			FAM64A	3.112	PEX5L	-2.948			PTTG1	3.894	LEPROT///LEPR	-3.121			HPDL	3.552	S100A8	-2.836
	DPYSL3	2.465	ODF3B	-3.269			STC2	3.106	NR0B1	-2.938			PGGHG	3.879	ARX	-3.121			TYMS	3.549	PECAM1	-2.836
	MT1H	2.459	FREM2	-3.266			MMP7	3.09	HLF	-2.937			PRAME	3.853	IRS4	-3.12			CDS1	3.531	LINC00341	-2.831
	FOXQ1	2.452	PPP1R36	-3.263			BUB1B	3.089	KLHDC8A	-2.937			SLC12A8	3.849	LINC00924	-3.113			MUC20	3.524	TBX1	-2.828
	POU2F3	2.449	DPP6	-3.261			DPEP3	3.088	PPM1K	-2.935			GRHL2	3.849	PDE8B	-3.112			ASF1B	3.523	CLEC14A	-2.828
	SPC25	2.445	CILP	-3.259			LOC150051	3.079	SNORD14D///SNORD14C///HSPA8	-2.935			ETV4	3.836	OXCT2	-3.112			ASPHD1	3.513	NOSTRIN	-2.818
	MCM4	2.443	WDR38	-3.257			KCNG1	3.078	B3GALT2	-2.932			ECE2	3.827	NAP1L2	-3.111			STXBP2	3.508	HEYL	-2.816
	CFB	2.437	TENM1	-3.256			GJC1	3.077	IL18	-2.932			UBE2C	3.817	PARM1	-3.104			MCM9	3.506	CHRD	-2.813
	LOC101928916///NNMT	2.427	RERG	-3.252			NES	3.075	NTNG1	-2.929			MGST1	3.811	TCEAL2	-3.103			BDH1	3.501	FOSB	-2.811
	ARL4C	2.425	C1orf158	-3.246			CEMIP	3.067	SYT4	-2.928			SLC29A2	3.8	MOB3B	-3.102			PKP2	3.5	PTH1R	-2.802
	BLM	2.419	MGC24103	-3.246			THSD4	3.052	ABI3BP	-2.926			NUS1P3	3.788	SCN7A	-3.095			KRT23	3.492	ADGRA2	-2.793
	TNNT1	2.419	PPP2R2B	-3.246			ADCY4	3.046	HOXD8	-2.925			ST14	3.779	GPRIN3	-3.092			C15orf48	3.49	ZBTB16	-2.782
	CENPN	2.417	CDKL1	-3.23			KIAA0101	3.043	SNX1	-2.923			PTGS1	3.774	CAMK2N1	-3.092			VCX2	3.486	CCL21	-2.779
	CHEK2	2.417	DNALI1	-3.228			CASZ1	3.04	PLA2G4A	-2.918			LRP8	3.766	GABRG1	-3.091			HIST1H1C	3.483	ADCY4	-2.77
	HPS3	2.413	APOBEC4	-3.221			LINC01297	3.034	RYR2	-2.91			MKI67	3.758	FGF2	-3.09			CDCA7	3.482	KLF9	-2.767
	NEIL3	2.412	LOC100507334///LOC100288570///LIMS3-LOC440895///LOC440895	-3.219			MAGEA11	3.032	CARNS1	-2.905			HAGLR	3.758	KLHDC1	-3.086			ITGB8	3.47	RGS16	-2.755
	CFHR1///CFH	2.411	CASC1	-3.212			BSPRY	3.025	PLCL2	-2.903			POSTN	3.742	F8	-3.085			HKDC1	3.469	CACNA1H	-2.753
	C17orf96	2.408	LOC100506124///TTC21B	-3.203			NTS	3.022	PLCE1	-2.901			MACC1	3.74	CRISP1	-3.079			PRSS22	3.461	CSGALNACT1	-2.747
	PIK3R3	2.4	ZMYND12	-3.19			LOC102724312	3.021	FAM65B	-2.899			THY1	3.724	TNFAIP8L3	-3.078			KRT17	3.461	SCHIP1	-2.746
	TYMS	2.399	LOC102725213///LOC100507387///FAM153A///FAM153B	-3.187			CFAP157	3.016	AGTR1	-2.895			IDO1	3.719	KLHDC8A	-3.077			CCDC150	3.456	FXYD6	-2.744
	GLDN	2.393	C21orf58	-3.186			HIST1H3F///HIST1H3B///HIST1H3H///HIST1H3J///HIST1H3G///HIST1H3I///HIST1H3E///HIST1H3C///HIST1H3D///HIST1H3A///HIST1H2AD	3.016	TFPI	-2.893			LOC100505984///ITGB6	3.714	VIT	-3.075			IL4I1	3.455	TPM1	-2.742
	HIST3H2A	2.391	TPPP	-3.186			MAGEA1	3.005	GRIN2A	-2.887			OAS2	3.713	MAF	-3.064			MLXIPL	3.451	CELF2	-2.732
	MRS2	2.391	IQUB	-3.179			SYNE4	3.005	VGLL3	-2.883			LINC00839	3.712	DENND5B	-3.064			PTGS1	3.447	PTPRB	-2.731
	TDRKH	2.391	UBXN10	-3.174			SPAG11A///SPAG11B	3.004	ARHGAP44	-2.882			NPTX2	3.697	RUNDC3B	-3.061			ZDHHC23	3.431	NFKBIZ	-2.724
	ZNF518B	2.386	COL21A1	-3.172			CDC6	2.997	CLIP4	-2.882			C19orf33	3.692	RNASE4	-3.061			UCP2	3.421	MAN1C1	-2.724
	FAM111B	2.382	FAM166B	-3.169			PRR11	2.996	CYP3A5	-2.879			KCNK15	3.691	NUDT11	-3.057			MCM4	3.41	MATN2	-2.715
	CENPU	2.38	TSGA10	-3.168			IBSP	2.994	ZNF222	-2.878			HID1	3.668	ANGPT1	-3.057			TM7SF2	3.397	MMP23B	-2.713
	GINS2	2.365	DLGAP1	-3.141			FAM124A	2.986	CPE	-2.871			PDZK1IP1	3.661	SRRM3	-3.056			SYT17	3.389	CAMK2N1	-2.702
	HENMT1	2.363	TMED6	-3.134			RASAL1	2.986	PDE5A	-2.866			XKR4	3.655	LOC101927263	-3.053			MSI2	3.376	RECK	-2.684
	ETV5	2.359	FGF2	-3.131			SCGB2A1	2.976	TSPAN8	-2.863			CXADR	3.655	GPRASP1	-3.051			NUSAP1	3.369	SOBP	-2.681
	ADTRP	2.357	ZMYND10	-3.122			C10orf99	2.975	OLFML1	-2.861			ARL4C	3.655	CPED1	-3.051			HIST1H2AE	3.368	CD44	-2.68
	CAPN13	2.355	SPARCL1	-3.118			CDC25C	2.975	CLDN1	-2.855			MIR6787///SLC16A3	3.648	ZFYVE16	-3.045			HMGB3	3.335	PLXDC1	-2.678
	PSAT1	2.355	HAND2-AS1	-3.114			SEMA3F	2.971	FLRT3	-2.842			UPK1B	3.647	NR3C2	-3.041			SLC39A4	3.327	ITPR1	-2.677
	TRIM59	2.354	C11orf70	-3.112			MTHFD2	2.962	LOC107984282	-2.839			KRT17///JUP	3.641	UBE2QL1	-3.037			RHPN1	3.324	VWF	-2.67
	IFI27	2.35	MAP6	-3.106			POLQ	2.962	ARFGEF3	-2.817			TNFAIP2	3.639	LOC100506388	-3.031			CEP72	3.322	ITGA11	-2.668
	SLC26A7	2.348	PCDH17	-3.096			LIMS4///LIMS3	2.959	LOC101926951///PCDH20	-2.815			ABCA13	3.637	AKT3	-3.027			C17orf53	3.322	CD248	-2.666
	MCM6	2.338	DNAH10	-3.095			NR2F6	2.951	SLITRK5	-2.811			GPR160	3.631	ANO4	-3.023			DERL3	3.306	EPS8	-2.654
	KIFC1	2.335	ASXL3	-3.091			LOC613266	2.949	SLC35G2	-2.811			CDKN3	3.629	SNX29P2	-3.022			PAFAH1B3	3.305	TEK	-2.645
	NCAPG2	2.333	STK33	-3.091			OLFML2A	2.949	PLA2R1	-2.806			EHF	3.625	KLF2	-3.008			HIST1H1E	3.305	PPP1R15A	-2.639
	LMO3	2.321	CFAP58	-3.078			PTX3	2.949	PROS1	-2.805			ECT2	3.616	LOC102725213///LOC100507387///FAM153A///FAM153B	-3.003			RECQL4	3.292	IGFBP5	-2.633
	RFC4	2.321	SPATA17	-3.076			FAM107A	2.936	KITLG	-2.798			PI3	3.615	ZNF300P1	-3			RMI2	3.291	ITGA7	-2.618
	LY96	2.307	PRR29	-3.071			SMIM22	2.933	ADH5	-2.796			CDR2L	3.607	TRPM3	-2.999			S100A2	3.283	FRY	-2.618
	HAPLN1	2.302	SPATA6L	-3.068			KIF2C	2.932	AGR2	-2.795			KRT8	3.604	SNCA	-2.995			PKMYT1	3.267	EMP1	-2.616
	CDR2L	2.3	FAM13C	-3.065			RAD54L	2.929	SERINC1	-2.794			POC1A	3.603	C4orf32	-2.995			BORA	3.263	SPON2	-2.614
	FBXO45	2.299	CCDC69	-3.064			PRR5-ARHGAP8///ARHGAP8	2.927	ANKRD29	-2.792			PNOC	3.599	TBX3	-2.985			IGF2BP2	3.262	CNRIP1	-2.612
	ZIC2	2.294	IL20RA	-3.063			LOC440982///ZIC1	2.925	HNRNPDL	-2.779			CXXC5	3.597	SSBP2	-2.985			SLAIN1	3.256	FEZ1	-2.61
	IGLC1	2.287	PTPRT	-3.062			NUF2	2.924	VIM	-2.778			AIF1L	3.584	SYTL4	-2.959			FZD3	3.256	FOXC1	-2.604
	FAM210A	2.285	LAMA2	-3.057			MAGEA4	2.912	C7	-2.775			VDR	3.574	WISP2	-2.958			DMKN	3.246	STARD13	-2.596
	SDC1	2.283	NME5	-3.053			EPCAM	2.91	MFSD4A	-2.774			JAG2	3.569	BEX5	-2.955			ZNF572	3.242	EMILIN1	-2.593
	TIMELESS	2.28	PIH1D3	-3.047			PACSIN3	2.909	SCG5	-2.774			CGN	3.554	TCERG1L	-2.952			KRT15	3.239	ACVRL1	-2.592
	HJURP	2.278	BBOF1	-3.045			PTTG3P	2.909	ADGRB3	-2.772			UCA1	3.55	LOC105371352	-2.952			CAPSL	3.238	HBEGF	-2.585
	STIL	2.278	AK8	-3.017			TNNT1	2.906	SCN3B	-2.766			DHCR24	3.55	CMYA5	-2.947			CELSR1	3.234	PIM1	-2.57
	COL1A1	2.277	DTHD1	-3.017			LHX1	2.904	PTGER4	-2.763			SFN	3.547	BMP2	-2.946			NFE2L3	3.232	KIAA0513	-2.569
	C2	2.272	DNAH3	-3.008			GLDN	2.902	BAMBI	-2.762			ASRGL1	3.543	C8orf88	-2.941			PPP1R9A	3.222	SEMA6A	-2.562
	HIST1H3I	2.272	GLIS3	-3.003			NTN5	2.902	SLC44A1	-2.759			MIR6773///ESRP2	3.539	HOXA1	-2.936			LSR	3.21	ADAM33	-2.562
	PCK2	2.267	NEK10	-3			RAB39B	2.9	AMIGO2	-2.755			NCAPG	3.533	KCNT2	-2.927			UPK3B	3.203	ADIRF	-2.561
	SLC25A43	2.267	SERTM1	-2.99			CSPG5	2.897	CNTN3	-2.754			CLDN10	3.518	MAPK10	-2.926			LARGE2	3.202	CXCL3	-2.551
	POLE2	2.264	TRPC6	-2.988			MMP1	2.884	TMEM98	-2.754			MUC20	3.502	RAB30	-2.925			GALNT14	3.192	ARHGEF25	-2.549
	MCM10	2.263	PRDM16	-2.988			FRMD8	2.876	DPP6	-2.75			VCAN	3.496	RHOJ	-2.923			APOBEC3D	3.168	NAMPT	-2.543
	FGF9	2.261	MMP26	-2.986			ADAM5	2.87	TFPI2	-2.744			CTCFL	3.486	DKK2	-2.92			DENND2D	3.164	PROCR	-2.534
	CSTA	2.26	TNFRSF19	-2.981			C8orf4	2.87	STK26	-2.744			STC2	3.483	NR2F2	-2.917			CENPE	3.155	NTRK2	-2.524
	EMP2	2.26	MAP3K19	-2.979			LINC01296///DUXAP10///DUXAP8	2.87	DPP10	-2.743			POU5F1P4///POU5F1P3///POU5F1B///POU5F1	3.48	DNAJC12	-2.903			TACSTD2	3.148	ID3	-2.519
	IGKC	2.26	PRSS12	-2.976			CKS2	2.869	PCOLCE2	-2.743			FAM83D	3.48	GALNT10	-2.898			TLCD1	3.123	TUBB6	-2.518
	IGK///IGKC	2.255	CFAP69	-2.971			ACVRL1	2.864	LOC100506718///FLRT2	-2.742			NFE2	3.478	LRFN5	-2.887			ELMO3	3.122	TMEM200A	-2.514
	AIF1L	2.255	DRC1	-2.965			FOXM1	2.863	PARM1	-2.741			SLFN13	3.476	CDO1	-2.886			GPRIN2	3.119	CFH	-2.498
	ESCO2	2.255	CIRBP	-2.964			GINS4	2.859	MET	-2.74			FAM83H	3.472	HIC1	-2.88			RACGAP1	3.117	DCHS1	-2.492
	CYAT1///IGLV1-44///IGLC1	2.254	MIR4738///H3F3B///H3F3A	-2.961			PAQR4	2.859	CPED1	-2.738			CCNF	3.464	HS3ST1	-2.878			GATC	3.115	NFATC1	-2.489
	L1CAM	2.249	FYN	-2.952			LPAR3	2.856	PLEKHH2	-2.736			TFAP2C	3.459	AASS	-2.873			RIBC2	3.104	NES	-2.488
	EPSTI1	2.246	CCDC81	-2.945			RMI2	2.85	ZC3H13	-2.735			CENPF	3.451	LOC100507311	-2.87			GPD2	3.101	MT1M	-2.487
	CRABP2	2.238	CMAHP	-2.934			ITGA7	2.847	PHLPP2	-2.733			RGS1	3.442	DKFZP434L187	-2.861			UBD	3.099	NRN1	-2.483
	DUSP9	2.235	FBXO15	-2.926			SNTB1	2.846	HHIP	-2.732			KIF14	3.441	AOX1	-2.857			MGME1	3.089	COL15A1	-2.482
	FZD5	2.235	SH3RF2	-2.926			GPR137C	2.843	DSE	-2.728			IGF2BP3	3.437	JAKMIP3	-2.856			TSGA10	3.088	OSR2	-2.477
	IL32	2.235	RNLS	-2.925			LOC105369635	2.843	LINC01116	-2.728			FAM49B	3.435	NR2F1-AS1	-2.853			ZBED6CL	3.087	MYOM1	-2.473
	MEX3A	2.235	MAOA	-2.924			SPC25	2.843	SNX7	-2.725			SEMA3F	3.433	CNTN1	-2.853			USP18	3.087	ABLIM3	-2.473
	LINC00839	2.23	WDR49	-2.923			LOC101060604///SLC7A5P2///SLC7A5P1	2.838	HPGD	-2.722			DSP	3.423	PEX5L	-2.851			EZH2	3.086	MYL9	-2.47
	OAS3	2.227	LOC100506990	-2.921			FLG	2.837	GPRASP1	-2.714			TSPAN15	3.422	SPRR3	-2.848			TRAIP	3.082	ABCG2	-2.465
	IRAK2	2.224	MRAP2	-2.918			FBXL22	2.836	BEX1	-2.71			TMPRSS3	3.419	ECM2	-2.846			MESP1	3.068	MAP3K7CL	-2.459
	PSRC1	2.221	EFCAB6	-2.917			GAS2L3	2.836	DTNA	-2.708			BSPRY	3.418	LIMCH1	-2.835			WBSCR27	3.067	IER3	-2.455
	AIM2	2.212	ABCA8	-2.905			CTHRC1	2.835	NEGR1	-2.706			CDC25C	3.414	MYLK3	-2.834			SFN	3.061	SOX8	-2.454
	MT1X	2.207	EP300-AS1	-2.901			PIF1	2.832	NAP1L5	-2.705			SLC52A3	3.399	HSPA4L	-2.834			RGL3	3.051	ESAM	-2.452
	SYT13	2.199	TTC21A	-2.897			GPR19	2.831	FZD7	-2.704			CELF4	3.396	RFTN2	-2.833			CHODL	3.049	DENND2A	-2.452
	CSPG5	2.198	SLC46A1	-2.888			DCDC2	2.829	GAS1	-2.703			TPD52	3.391	BNC2	-2.832			KLF5	3.046	FBXL7	-2.451
	CENPI	2.191	PLCH1	-2.877			DGAT1	2.828	SYNE1	-2.701			EGLN3	3.385	RGS2	-2.827			MMP7	3.044	SH2D3C	-2.446
	TCF19	2.19	ZCCHC12	-2.871			ALPK3	2.824	SLC30A4	-2.7			ASF1B	3.38	GNA14	-2.825			RTP4	3.035	GIMAP8	-2.446
	HS3ST3A1	2.185	RMST	-2.868			ENDOU	2.824	NUDT6	-2.693			PTTG3P	3.379	PRRX1	-2.824			CBS	3.031	NBEA	-2.442
	CHODL	2.182	NBEA	-2.861			FOXA3	2.824	MIR4738///H3F3B///H3F3A	-2.692			CCL28	3.364	ZNF540	-2.823			SEZ6L2	3.03	NFIL3	-2.438
	MXD1	2.176	LOC101930578///TPTE2P2	-2.852			PTPRC	2.82	LINC00842	-2.69			FGF18	3.362	JAM2	-2.818			HIST1H2BD	3.03	FRZB	-2.438
	CXCL11	2.172	PDE8B	-2.852			MAGEA10-MAGEA5///MAGEA5	2.816	DDR2	-2.685			SBK1	3.346	ING2	-2.815			DBNDD1	3.03	SDC2	-2.436
	SHMT2	2.172	ATP5S	-2.85			PTTG1	2.816	FGF2	-2.679			SLC52A2	3.317	OR5H1	-2.81			RASAL1	3.022	GALNT18	-2.428
	C18orf54	2.17	CFAP44	-2.849			MIR7112///BOP1	2.812	ECM2	-2.676			LINC01296///DUXAP10///DUXAP8	3.308	HAND2-AS1	-2.808			POU5F1	3.02	KANK2	-2.424
	TAP1	2.167	PPM1K	-2.849			CADPS	2.809	SLC25A21	-2.672			MTFR2	3.302	IGFBP6	-2.806			L2HGDH	3.016	TBX3	-2.415
	IGLV1-44	2.166	CFAP45	-2.847			LOC101928271	2.809	PDGFRA	-2.667			DNLZ///CARD9	3.294	CSRNP3	-2.804			RBM47	3.015	STOM	-2.415
	PBK	2.165	TACC1	-2.845			CLDN3	2.807	SYBU	-2.667			INS-IGF2///IGF2	3.284	DYNLRB2	-2.797			ST6GALNAC2	3.012	ZEB2	-2.414
	NLRC5	2.162	ADCYAP1R1	-2.839			FANCA	2.807	SLC31A2	-2.663			CAPN13	3.281	ZBTB20	-2.792			CCL28	3.004	FSTL1	-2.404
	KRT5	2.157	RIBC1	-2.839			MIR142	2.796	GSTM3	-2.657			LSR	3.276	C1QTNF7	-2.792			FAM181A	3.003	CCL8	-2.389
	PIK3AP1	2.157	LOC100507387///FAM153A///FAM153B	-2.835			F11	2.792	SORBS2	-2.657			SYT17	3.266	FAM169A	-2.791			ECT2	2.998	HTRA3	-2.386
	MUC16	2.154	TMEM67	-2.83			SLC52A2	2.791	GLT8D2	-2.655			USP18	3.256	LOC101930053///LOC101930048///VLDLR-AS1	-2.783			LLGL2	2.986	PER1	-2.383
	COL11A1	2.153	SLC40A1	-2.829			HIST1H1A	2.789	NEFH	-2.645			TEAD4	3.256	PLCXD3	-2.782			PRC1	2.984	CREB5	-2.383
	EPT1	2.151	SFRP4	-2.817			DEFB126	2.781	RPRM	-2.644			SLC44A4	3.254	MBD5	-2.781			CFB	2.979	FCN1	-2.382
	MRPL15	2.151	FAM189A2	-2.814			PKD1L1	2.78	PAPSS2	-2.643			ZWINT	3.248	ITM2A	-2.781			CARD14	2.975	FAM198B	-2.382
	SYNCRIP	2.151	BCO2	-2.807			CRTAC1	2.777	GABRB3	-2.638			RGL3	3.246	RORA	-2.78			BHLHE41	2.971	LTBP4	-2.381
	DAND5	2.144	C5AR1	-2.806			TRIP13	2.777	EFNB3	-2.635			MAPK13	3.241	LHX9	-2.78			RNFT2	2.968	COL6A3	-2.378
	MT1HL1	2.141	TBX2	-2.806			ESM1	2.772	MEIS2	-2.631			TJP3	3.237	KNDC1	-2.78			CDKN3	2.967	GJA4	-2.371
	CELSR3	2.137	CORO2B	-2.803			MREG	2.772	COL3A1	-2.63			PHLDA2	3.222	TCF4	-2.778			IDO1	2.965	TCEAL2	-2.355
	LINC00664	2.137	TSNAXIP1	-2.803			EFNA3	2.771	SDC2	-2.625			MYB	3.219	SNORD114-3	-2.778			GOLT1A	2.952	SNCA	-2.354
	RSRC1	2.134	MAMDC2	-2.797			LOC105379499///FLJ45482	2.771	CLDN15	-2.623			PPP1R16B	3.215	CACNA1H	-2.778			GLS2	2.945	MYADM	-2.351
	RUNX2	2.132	PRSS33	-2.782			RHEB	2.77	ADAMTS18	-2.602			FCGR2B	3.207	GATA4	-2.774			C9orf116	2.941	SYNC	-2.348
	UCHL1	2.129	NSUN7	-2.78			LOC105373764	2.768	ANXA3	-2.601			SALL4	3.198	PHLDA1	-2.772			MASTL	2.939	CTSK	-2.345
	LYZ	2.128	ANKRD36BP2	-2.778			RNF183	2.767	CRIM1	-2.601			TNFRSF12A	3.187	DMRTC1B///DMRTC1	-2.772			PTPN3	2.934	HEPH	-2.344
	HELLS	2.127	TMEM231	-2.776			LOC100652911	2.752	PSMA3	-2.598			STXBP6	3.186	ALDH1A1	-2.77			STOX1	2.923	PTGIR	-2.341
	PCNA	2.127	SLC22A4	-2.775			LIN28B	2.751	WNT2B	-2.597			KIF2C	3.185	PRKAR2B	-2.765			PRKCI	2.923	OLFML3	-2.34
	DBN1	2.115	EFHC1	-2.77			CEP55	2.742	LRP11	-2.59			STON2	3.184	NRP2	-2.756			NDC1	2.909	CFP	-2.338
	SIGLEC1	2.113	BICC1	-2.77			FJX1	2.742	TRIM4	-2.588			CD9	3.184	LINC01128	-2.753			IQCA1	2.899	CDC42EP2	-2.337
	C6orf106	2.11	MYH11	-2.765			KCNMB3	2.738	LOC100507477	-2.587			SLC2A1	3.183	PARVB	-2.751			ZMYND10	2.881	COL6A2	-2.336
	TRIM59///IFT80	2.105	GATA6-AS1	-2.765			KIF1A	2.735	GPM6A	-2.584			PART1	3.181	CCND2	-2.746			CA14	2.874	DUSP5	-2.334
	EZH2	2.103	LOC101927391	-2.765			XDH	2.731	ANO5	-2.582			TMC5	3.178	PLCL2	-2.741			NOXO1	2.847	GIMAP5	-2.333
	AQP6	2.101	ERBB4	-2.759			DAPL1	2.73	PTHLH	-2.582			LINC00176	3.174	TMEM255A	-2.74			HIST1H2AK	2.845	PRPH	-2.332
	PSMB9	2.095	LONRF2	-2.755			PRIMA1	2.725	TMEM37	-2.577			PNKD	3.171	BHLHE23	-2.731			SIX1	2.844	MAP6	-2.325
	EGFL6	2.094	OGN	-2.751			CENPK	2.723	GCOM1///POLR2M	-2.575			VAMP8	3.159	RFPL1S	-2.726			LRRC61	2.843	NDN	-2.322
	LSM2	2.093	ARMC2	-2.737			ADM5	2.713	SLIT2	-2.569			TMEM125	3.151	NKAPL	-2.726			TMEM92	2.842	HSPB2	-2.321
	NRAS	2.092	LOC101929800///LOC101927424///LOC440896	-2.737			CKAP2L	2.71	NT5DC1	-2.563			HIST1H2AH///HIST1H2AG///HIST1H2AM///HIST1H2AL///HIST1H2AK///HIST1H2AI	3.138	COL14A1	-2.725			MST1R	2.832	COL16A1	-2.318
	LOC102725271///NTM	2.091	AK9	-2.733			NOX4	2.708	UGP2	-2.555			ANLN	3.135	WNK4	-2.723			SLC25A10	2.831	THBS2	-2.317
	HRASLS	2.085	AASS	-2.729			KIF23	2.707	NKAIN2	-2.554			METTL7B	3.13	MGARP	-2.72			CDC6	2.831	SERTAD1	-2.316
	DHFR	2.084	GRAMD3	-2.727			LOC105376796	2.703	FAM213A	-2.548			ERBB4	3.13	PHF21B	-2.719			TXK	2.824	GJC2	-2.307
	SUV39H2	2.084	IRS1	-2.726			LOC101928047	2.701	MGP	-2.548			TIMELESS	3.126	XYLT1	-2.716			HIST1H2AB	2.822	PDE4B	-2.306
	GLDC	2.081	NDP	-2.723			CD93	2.694	ZNF385B	-2.547			ATP6V1C2	3.122	SCRT1	-2.707			EVA1A	2.822	LTBP1	-2.304
	MIR3658///UCK2	2.078	DNAH2	-2.722			PRC1	2.694	NR3C2	-2.54			FBN3	3.118	PAK3	-2.707			MAPK13	2.818	SULF2	-2.3
	PRELID3B	2.078	PLCB4	-2.717			MYO3B	2.692	PTGER3	-2.538			CD47	3.113	ABCA5	-2.705			LRP8	2.816	PLVAP	-2.295
	CDC25B	2.069	EGOT	-2.711			ORAOV1	2.691	PCNX1	-2.534			BCAT1	3.112	LOC101930578///TPTE2P2	-2.699			MCM3AP-AS1	2.811	WISP1	-2.294
	LAPTM4B	2.067	LOC101927416	-2.708			PRSS2	2.691	ZDHHC4	-2.533			LRRC8E	3.11	ZAK	-2.698			SGO2	2.806	TSPYL2	-2.287
	NEK6	2.065	REEP1	-2.707			PPP1R14B	2.689	VIPR2	-2.53			COL9A2	3.104	HSD11B1	-2.698			HP	2.793	A2M	-2.278
	MTFR2	2.064	MAOB	-2.706			HRASLS2	2.686	DMD	-2.526			GINS1	3.099	GRIA3	-2.698			APOBEC3B	2.792	DNAJB5	-2.277
	EIF5A2	2.063	SPA17	-2.697			ALOX12P2	2.68	MEDAG	-2.526			VNN1	3.093	ATP8A1	-2.693			CFAP70	2.789	PLA2G5	-2.274
	RNASEH2A	2.063	CCDC180///LOC100499484-C9ORF174	-2.694			KIF14	2.68	PHLDB2	-2.526			NBEAL2	3.092	AFF3	-2.692			E2F5	2.783	GALNT16	-2.271
	UBTD2	2.063	CHST4	-2.691			KDM4C	2.679	GABRB2	-2.523			WWC1	3.09	TFPI	-2.689			TOM1L1	2.774	CRLF1	-2.263
	ACKR2	2.059	SATB1	-2.682			TMEM102	2.672	NFKB1	-2.523			DEPDC1	3.088	CNRIP1	-2.689			MDK	2.769	DKK3	-2.262
	HLA-B	2.052	BAIAP3	-2.679			CSPG4	2.662	CCDC68	-2.522			SRD5A3	3.087	OGN	-2.686			FZD5	2.767	ATP1B3	-2.259
	MSANTD3-TMEFF1///TMEFF1	2.05	KCND3	-2.674			CASKIN1	2.659	C9orf84	-2.521			RASSF10	3.086	NAALAD2	-2.682			HRASLS	2.766	RFX2	-2.257
	TKTL1	2.045	IQCH	-2.671			CDYL	2.659	MTHFD1	-2.521			LINC01296///DUXAP10	3.079	NBEA	-2.681			HPSE	2.762	NAV1	-2.253
	CDC25C	2.043	MUM1L1	-2.669			LINC01296///DUXAP10	2.659	FAM13C	-2.519			PKP3	3.073	RBMS3	-2.68			TMEM177	2.752	BAHCC1	-2.253
	NNMT	2.043	TDRD9	-2.652			CXCL14	2.654	MAP1LC3B	-2.516			STAT1	3.068	TCF21	-2.676			ZMYND12	2.746	NPNT	-2.252
	FNDC1	2.042	C11orf16	-2.651			PLAC1	2.651	LOC100507557	-2.515			CENPU	3.059	DPF3	-2.676			SYTL1	2.74	KCNJ8	-2.243
	MAD2L1	2.042	TDRP	-2.637			ST8SIA2	2.651	TPD52L1	-2.513			SORT1	3.055	VLDLR	-2.675			SOX9	2.74	FBN1	-2.242
	CD109	2.041	NFASC	-2.637			GRAMD2	2.647	RASSF8	-2.512			CNFN	3.054	RUNX1T1	-2.672			TACC3	2.735	SNAI1	-2.237
	KLK6	2.04	IFT57	-2.636			SAC3D1	2.644	MMP28	-2.508			POU2F3	3.052	OMD	-2.667			C19orf57	2.725	FSTL3	-2.235
	LINC01296///DUXAP10///DUXAP8	2.038	SLC27A6	-2.631			NEIL3	2.642	EEF1A1	-2.5			PCDH1	3.048	GNB5	-2.663			C10orf35	2.722	CLEC1A	-2.229
	RECQL4	2.037	CCDC40	-2.628			NRP2	2.639	GPHN	-2.497			SLC28A3	3.045	CSDC2	-2.661			MECOM	2.714	GIMAP6	-2.228
	TAP2	2.037	DEUP1	-2.628			LZTS1	2.637	NBR1	-2.495			GTSE1	3.044	PITPNM3	-2.66			SLC35F3	2.71	TMEM47	-2.223
	ZYG11A	2.028	SLC47A2	-2.624			PDCL2	2.635	HTRA1	-2.492			TYMS	3.036	GOT1L1	-2.66			GRAMD1C	2.707	PTRF	-2.222
	KNTC1	2.025	KCNE1	-2.623			ZFPL1	2.63	LIPA	-2.489			HOXD1	3.034	CHN2	-2.657			OAS1	2.706	PCDH18	-2.219
	RAP2B	2.025	C8orf34-AS1	-2.622			MIR24-2///MIR23A///LOC284454	2.629	THBD	-2.488			ALOX5	3.034	LOC100506718///FLRT2	-2.652			CKS2	2.704	SLMAP	-2.211
	SOX11	2.025	CD200	-2.611			FAM83D	2.628	DCN	-2.482			HMGA2	3.033	LOC101927345///LOC101060632///LOC101059949///ANKRD20A12P	-2.646			SH2D4A	2.699	CRYAB	-2.211
	GPR157	2.024	MRLN	-2.611			CHCHD10	2.627	ALDH1A1	-2.482			ADAMTS15	3.032	BACH2	-2.644			ZNF587	2.697	ITGA5	-2.208
	LY6E	2.022	DUOX1	-2.61			KIF18B	2.617	CFC1B///CFC1	-2.482			MIR3658///UCK2	3.029	MAGEL2	-2.642			DHRS2	2.697	MRAS	-2.207
	RNF165	2.019	DPY19L2	-2.608			BIK	2.615	STX7	-2.482			CELSR1	3.022	LINC01140	-2.642			TTC30B	2.694	LAMA4	-2.205
	MIS18A	2.017	ALDH1A1	-2.606			FOXQ1	2.615	SEC62	-2.48			LOC101060835///HLA-DQB1	3.02	SNX29P1///SNX29P2	-2.641			CKAP2	2.682	HBQ1	-2.204
	LAMB1	2.011	LOC102724156	-2.601			CXCR4	2.614	ARHGAP28	-2.479			THEMIS2	3.019	RABGAP1L	-2.634			STRC	2.674	EMP3	-2.203
	LEMD1	2.008	EFCAB1	-2.597			TROAP	2.61	PON3	-2.467			SERPINA1	3.012	HSDL2	-2.631			MPZL2	2.67	SLC47A1	-2.189
	PTX3	2.008	LOC101930363///LOC101928349///LOC100507387///FAM153C///FAM153A///FAM153B	-2.595			TNF	2.609	EID1	-2.464			CXCR4	3.012	FGF7P3	-2.63			SSC4D	2.668	FGF13	-2.189
	NPL	2.006	PDK4	-2.591			LCN2	2.606	RFPL1S	-2.459			BCL11A	3.011	RBM43	-2.629			SLC9A7	2.664	SYNE1	-2.185
			MYLK3	-2.574			EXO1	2.605	PLPP1	-2.458			PTP4A3	3.003	ARMCX4	-2.629			C1RL	2.663	HSPA2	-2.182
			CCDC189	-2.574			KCNN2	2.603	MIR99AHG	-2.454			LINC01215	3.003	CNTLN	-2.626			PSRC1	2.651	TNS2	-2.181
			ABI3BP	-2.569			MTFR2	2.603	COL6A6	-2.452			POLQ	2.997	SYT6	-2.62			MCRIP2	2.649	TMEM204	-2.173
			ANKRD45	-2.562			TMEM45B	2.603	CDO1	-2.449			TK1	2.977	ANK2	-2.618			VAMP8	2.648	CALD1	-2.172
			IFT88	-2.562			CDCA8	2.599	TMEM150C	-2.445			GJB1	2.973	DZIP1	-2.615			SPAG5	2.643	DSTN	-2.171
			CCDC85A	-2.55			CCNA2	2.598	SLITRK6	-2.444			YME1L1	2.967	MMP16	-2.614			C20orf85	2.643	GULP1	-2.168
			SIAH3	-2.55			RAPGEF5	2.593	ZBTB43	-2.444			TACC3	2.964	PDZRN3	-2.613			COL23A1	2.637	TMEM59L	-2.166
			ICAM2	-2.544			ATXN7L1	2.591	PCDH17	-2.443			SIGLEC1	2.961	LRRN4CL	-2.613			RASGEF1A	2.632	RASIP1	-2.161
			FAM65B	-2.542			LOC100288637///ARHGAP11B	2.589	AKT3	-2.442			TTC22	2.957	MRO	-2.612			FBXO2	2.631	STK26	-2.159
			SHANK2	-2.541			GJB3	2.586	SLC41A2	-2.441			LOC100509457///HLA-DQA2///HLA-DQA1	2.942	ANKRD35	-2.612			RAB3IP	2.628	ZFPM2	-2.156
			GIPR	-2.536			SYTL1	2.584	CAV2	-2.439			SAMMSON	2.939	RGN	-2.61			STRBP	2.623	EPAS1	-2.152
			PLA2R1	-2.531			CBX2	2.582	CYP39A1	-2.438			SYK	2.938	TXNL1	-2.609			MEST	2.622	NDRG2	-2.151
			ULK4	-2.53			HOXB8	2.58	CDKL2	-2.436			FBLN2	2.937	CYP11A1	-2.607			CHST6	2.615	DUSP26	-2.146
			RPRM	-2.522			TMEM44	2.578	SHISA3	-2.432			CA8	2.934	CACNB2	-2.607			RAC3	2.614	TMEM158	-2.145
			GBA3	-2.521			ASS1	2.576	ANKRD12	-2.43			AGRN	2.933	MIR99AHG	-2.606			C20orf96	2.613	GLIPR1	-2.143
			SCUBE2	-2.516			FOLR3	2.573	BDH2	-2.426			MTHFD2	2.932	PLXDC1	-2.599			MT3	2.612	IL17D	-2.138
			TNFAIP8L1	-2.511			BHLHA15	2.571	C8orf48	-2.423			RASGEF1A	2.929	GCKR	-2.599			HIST2H4B///HIST2H4A	2.611	POPDC2	-2.131
			IFT27	-2.508			HTR2C	2.571	LOC283788	-2.422			PSAT1	2.926	CBLN4	-2.599			DRC1	2.609	PLPP3	-2.13
			TRIM55	-2.506			LRP8	2.566	CPVL	-2.421			ARPC1B	2.923	LRCH2	-2.595			ZNF165	2.591	LHX6	-2.123
			TEX9	-2.497			XK	2.558	SNAI2	-2.42			CCNA1	2.918	HS6ST2	-2.595			P2RY2	2.591	EGFL7	-2.123
			C10orf107	-2.497			ZBTB42	2.556	CACNA2D1	-2.419			CA12	2.912	LOC100506571	-2.594			CD82	2.589	IL34	-2.121
			LRRC34	-2.497			F2RL1	2.553	GABRA2	-2.417			ST6GAL1	2.909	ATP8A2	-2.594			COL10A1	2.586	COL6A1	-2.121
			FAM3B	-2.495			LOC100505938	2.55	CHST9	-2.414			RNF43	2.905	ZBTB18	-2.59			CORO2A	2.584	HIGD1B	-2.117
			SCARA3	-2.49			LINGO1	2.549	MTMR6	-2.413			ALS2CL	2.903	PON3	-2.587			PBX4	2.58	P3H3	-2.112
			SPATS1	-2.484			FGD5	2.547	C3	-2.41			HTR3A	2.896	NT5E	-2.587			DNAH7	2.572	DLL1	-2.111
			CHN2	-2.482			LOC100505609	2.547	GNG11	-2.41			RACGAP1	2.892	DPY19L2P2	-2.586			GALE	2.569	AEBP1	-2.11
			C16orf46	-2.481			MAGEC1	2.545	PRRX1	-2.409			CMTM7	2.89	LOC101927079///LOC727924	-2.585			NCAPD2	2.565	SLC22A17	-2.105
			WDR54	-2.477			HEY2	2.543	SMTNL2	-2.408			HOMER2	2.888	ZEB1	-2.583			BEX2	2.564	CAV2	-2.103
			LOC727916	-2.474			PSRC1	2.542	NTN4	-2.407			MROH1	2.882	LRRN3	-2.58			MCOLN2	2.563	TUBB2A	-2.102
			AGT	-2.473			GUCY1B3	2.539	UFM1	-2.407			ADD2	2.882	HNMT	-2.578			KIF23	2.563	TACC1	-2.101
			LINC00893	-2.473			UBE2C	2.539	SH3GL2	-2.404			MAP7	2.881	FAM175A	-2.578			ZNF506	2.555	PKIG	-2.099
			DNAAF3	-2.472			PRSS33	2.533	ADGRG6	-2.403			ADORA1	2.881	USP51	-2.577			HIST1H2AL	2.555	STX2	-2.098
			CNIH4	-2.47			MTRF1L	2.531	TSPYL1	-2.403			DUXAP10	2.877	GPC6	-2.575			INCENP	2.554	MAOA	-2.098
			CCDC151	-2.469			TMPO-AS1	2.531	OMA1///DAB1	-2.402			NDC80	2.874	LOC101928834	-2.572			THOC3	2.553	TCEAL1	-2.087
			CDS1	-2.466			BOLA2B///BOLA2	2.53	UBL3	-2.399			WDR97	2.873	PRDM5	-2.565			SPOCK2	2.551	SVIL	-2.084
			INTU	-2.458			CAPN9	2.53	OGFOD1	-2.393			NUP210	2.872	C1QTNF4	-2.564			HIST3H2BB	2.547	MAF	-2.082
			ADH1B	-2.443			SCGB1C2///SCGB1C1	2.529	BST1	-2.392			LAMA5	2.868	ZNF483	-2.562			OPLAH	2.515	LMCD1	-2.082
			LOC100506885	-2.443			UGT2B17	2.529	CAV1	-2.391			IDH2	2.868	OSR2	-2.561			EPS8L2	2.514	HABP4	-2.08
			CFAP74	-2.441			PABPC1L	2.528	PCM1	-2.389			F11R	2.863	CACNA1G	-2.559			ASS1	2.514	ITGB1BP2	-2.077
			CCDC146	-2.44			CDCA2	2.524	AGFG1	-2.384			TES	2.858	P2RY1	-2.552			ACY1	2.514	ENPP2	-2.073
			SORBS2	-2.423			EZH2	2.524	PIP5K1B	-2.384			CAPG	2.854	DPY19L2	-2.551			TTC30A	2.508	ALDH1A3	-2.068
			TCTN1	-2.423			LRRC32	2.524	TSPAN13	-2.382			KCNQ4	2.851	ARHGAP28	-2.551			HIST1H2BN	2.504	RASSF2	-2.063
			LRRC6	-2.421			CAMKMT	2.523	PDE8B	-2.379			ASS1	2.851	SNCAIP	-2.549			MCM8	2.503	TWIST1	-2.062
			EFCAB2	-2.415			LINC00265	2.521	ID4	-2.376			E2F1	2.85	MAMDC2	-2.546			SFXN1	2.498	PCDH12	-2.056
			HSPB11	-2.415			WNK2	2.517	ARMCX5-GPRASP2///GPRASP2	-2.374			RAB6B	2.828	PYGO1	-2.545			HIST1H2AD	2.497	MAPK11	-2.055
			MAGI1	-2.41			LINC00184	2.514	PITPNC1	-2.373			SLC39A4	2.821	ZNF407	-2.54			MFSD3	2.492	CPQ	-2.055
			ADAM28	-2.41			NME8	2.511	CBLN4	-2.371			SPATA17	2.819	TMEM38B	-2.54			TMEM61	2.487	MTURN	-2.05
			PCM1	-2.41			RASGEF1A	2.511	BLOC1S6	-2.37			NQO1	2.819	PLPP7	-2.535			FBXL18	2.487	PPP1R14A	-2.045
			C11orf96	-2.403			MIR4454///ESRG	2.509	URI1	-2.37			HN1	2.817	LOC101930404///SNORD116-28///SNORD115-26///SNORD115-13///SNORD115-7///SNORD116-22///SNORD116-4///PWARSN///SNORD107///SNRPN///IPW	-2.534			SGPL1	2.483	CFHR3	-2.045
			SERPINA3	-2.403			CCSAP	2.508	NUDT11	-2.365			BACE2	2.817	ZDBF2	-2.53			PASK	2.483	ENPEP	-2.04
			FGF14-AS2	-2.401			CCM2L	2.507	ANXA4	-2.364			SAMD12	2.814	TBC1D4	-2.53			PRKCQ	2.478	HLX	-2.039
			TMEM47	-2.399			ICOS	2.503	BCAR3	-2.364			TMC6	2.813	SMARCA2	-2.529			KNSTRN	2.478	BEGAIN	-2.038
			NPR2	-2.398			MCM4	2.502	LAMA4	-2.359			DDX39A	2.811	MSI2	-2.521			DHCR7	2.467	ID2	-2.037
			SLC28A3	-2.395			ZNF391	2.501	WNT5A	-2.359			CENPK	2.81	LOC105372069	-2.52			MT1F	2.465	BTG2	-2.026
			RBMS3	-2.392			GATA3	2.498	SCD5	-2.353			SKA1	2.809	MPV17L	-2.518			RMI1	2.464	CD69	-2.024
			KCNJ2	-2.384			CHMP4C	2.497	SLC51A	-2.353			LARGE2	2.805	MAG	-2.516			CHTF18	2.463	NR3C2	-2.015
			HOXA3	-2.38			NOTCH3	2.497	RWDD1	-2.351			RAB3D	2.799	CLIC2	-2.512			DARS2	2.459	AKR1C3	-2.012
			AMIGO2	-2.379			TMEM61	2.496	BICC1	-2.35			MIR7112///BOP1	2.795	CYS1	-2.511			COL9A2	2.459	SYNPO	-2.008
			CYP3A5	-2.379			ARID4B///RBM34	2.495	FAM46A	-2.349			PLAU	2.793	OBSL1	-2.507			HIST1H4F	2.458	GLT8D2	-2.007
			CFAP54	-2.377			TMTC4	2.495	FHL1	-2.348			RPL39L	2.79	GATM	-2.502			PERP	2.454	SPHK1	-2.004
			EMX2OS	-2.377			ARAP3	2.494	LYPLAL1	-2.344			HOXB7	2.789	SDPR	-2.501			CADM1	2.452	PRRT2	-2.003
			CSMD1	-2.374			MACC1	2.493	TRIM36	-2.344			BLACAT1	2.786	RPL34-AS1	-2.493			UBXN10	2.449	ICAM2	-2.001
			ID4	-2.374			ARHGEF39	2.492	SH3RF2	-2.342			KIFC2	2.784	TSPAN8	-2.491			SPAG4	2.448	ADAMTS1	-2.001
			RRAGD	-2.373			TLCD1	2.489	LINC01279	-2.34			CHD7	2.78	PDGFRA	-2.488			GMNN	2.447	PRKCDBP	-2
			CFAP100	-2.37			RTFDC1	2.486	KLF10	-2.335			CD163	2.777	UNC5C	-2.487			KLHDC9	2.44
			PPM1L	-2.367			OIP5	2.485	VLDLR	-2.334			IL18RAP	2.771	FAM13C	-2.486			KLHL24	2.435
			ANAPC4	-2.366			EXOC5	2.484	CCDC80	-2.332			CEBPG	2.768	BCL2	-2.484			XPR1	2.433
			LRRC37A4P	-2.365			TNRC6C-AS1	2.484	KLF2	-2.332			ABCC3	2.768	SEMA6A	-2.481			FAM122B	2.433
			CLU	-2.353			LOC100507634	2.483	TNNI3K	-2.332			FOXJ1	2.765	ARMCX5-GPRASP2///GPRASP2	-2.48			HOOK2	2.43
			APOD	-2.353			KAZALD1	2.481	MICU3	-2.33			TGOLN2	2.764	ADAM22	-2.476			CA8	2.429
			CC2D2A	-2.348			WFDC10B	2.48	SMAD9	-2.329			NR2F6	2.753	SNAI2	-2.474			CHKA	2.428
			C9orf116	-2.346			LOC100507468	2.477	NR2F1-AS1	-2.328			SCARA3	2.747	TGFBR3	-2.473			PPP1R16A	2.425
			NR2F1	-2.343			PDE11A	2.476	ELAVL2	-2.322			XK	2.743	IGSF11	-2.47			HIST2H4A	2.424
			BMPR1B	-2.34			SOX9	2.475	HSP90AB1	-2.322			C12orf56	2.741	CTH	-2.465			TMEM132A	2.423
			DYNC2H1	-2.338			SCRIB	2.474	CLMP	-2.319			DNAJC15	2.74	DUBR	-2.462			DNMT3B	2.422
			MIR424///MIR503HG	-2.337			ACSM2A	2.471	HELQ	-2.319			LLGL2	2.735	FAM189A2	-2.46			C19orf48	2.419
			TTYH1	-2.336			LOC101928269///LOC100506403///RUNX1	2.471	METTL25	-2.319			EPHA1	2.732	GAS1RR	-2.459			TIMELESS	2.418
			TMEM45B	-2.335			ALS2CR11	2.465	ANXA1	-2.318			ESPL1	2.726	ANG	-2.459			ST6GALNAC1	2.415
			DLC1	-2.333			GLI4	2.463	CCNDBP1	-2.318			CMTM8	2.72	PLEKHH2	-2.458			ZNF485	2.414
			KCNN3	-2.33			HSPG2	2.461	ASH2L	-2.317			COL13A1	2.716	LOC400590	-2.458			HIST1H4H	2.412
			WDR86	-2.329			ORC6	2.461	ITGA2	-2.317			ITGB8	2.715	COX10-AS1///LOC100506974	-2.457			PDK1	2.41
			LRP2BP	-2.326			ECSCR	2.46	MCC	-2.312			RHPN2	2.711	CPNE8	-2.455			CMTM7	2.407
			DPT	-2.325			APBA2	2.459	ZCCHC9	-2.312			S100A11	2.71	TUSC3	-2.453			FAM91A1	2.404
			FOXP2	-2.322			TK1	2.455	CCBE1	-2.311			CDH1	2.709	OR10J1	-2.452			CCNA1	2.402
			THRA1/BTR	-2.321			UCP2	2.455	FBXO3	-2.311			KIF15	2.692	SOBP	-2.449			NSUN5P1	2.399
			PROM1	-2.315			KRTAP4-1	2.454	LINC01133	-2.306			PRSS2	2.69	LOC100506731	-2.449			GJB1	2.398
			FRY	-2.312			SMC4	2.454	DST	-2.303			LOC100505938	2.689	RASGRF2	-2.445			HIST1H2BC	2.395
			C19orf18	-2.311			C16orf59	2.453	RNASE4	-2.301			CAMK1D	2.687	WIPF3	-2.443			PAQR4	2.393
			CNTN4	-2.309			TERB2	2.452	LGALS8	-2.3			VAV3	2.686	NEK1	-2.443			ASRGL1	2.393
			RIMBP2	-2.308			FOXN1	2.449	MAGI2-AS3	-2.3			TFEC	2.686	MAP3K5	-2.439			PTPRF	2.392
			ANKUB1	-2.306			OCA2	2.446	TMEM232	-2.3			ABHD11	2.685	JAM3	-2.436			FAAH	2.389
			CXCL2	-2.3			LDB1	2.444	KCNB1	-2.298			LOC101060091	2.681	AKAP12	-2.436			ACP6	2.389
			DNAJB13	-2.3			MTBP	2.443	EZR	-2.295			RAD51AP1	2.674	ANKRD9	-2.435			CLIC3	2.388
			DGKE	-2.297			FOXH1	2.442	RSBN1	-2.293			ANKRD33B	2.67	SYN2	-2.433			HIST1H3H	2.383
			EPOR	-2.297			GAGE12D///GAGE12F///GAGE2A///GAGE12H///GAGE12E///GAGE12B///GAGE12C///GAGE12G///GAGE12I///GAGE7///GAGE6///GAGE5///GAGE4///GAGE2C	2.441	TMEM235	-2.291			CX3CL1	2.669	ECEL1	-2.429			STAP2	2.381
			SPG20	-2.297			CDC20	2.44	OSTM1	-2.29			AIM1L	2.668	PDGFD	-2.428			OCIAD2	2.38
			RASSF6	-2.294			CXCL17	2.438	DIRAS3	-2.289			MT1F	2.667	MFAP4	-2.428			CREB3L4	2.378
			MNS1	-2.294			RNFT2	2.434	FGL2	-2.286			RTP4	2.663	DPYD	-2.427			DIP2B	2.376
			ZBED3-AS1	-2.292			FAM155B	2.433	TBC1D19	-2.286			GUCY1B2	2.662	SPAG9	-2.422			F12	2.372
			GCLC	-2.29			ARPP21	2.431	KCNRG	-2.282			RUNX3	2.652	LOC728392	-2.422			DUS4L	2.367
			SGSM1	-2.285			OXLD1	2.43	PNPLA4	-2.281			DCDC2	2.652	LSAMP	-2.419			SERPINA5	2.36
			PPIL6	-2.28			ZEB1	2.43	BTF3	-2.28			LOC285812	2.649	CCDC69	-2.419			MYBPH	2.36
			ICA1L	-2.278			RAD51AP1	2.428	PHACTR2	-2.277			UPK3BL///POLR2J3///POLR2J2///POLR2J	2.645	ANTXR2	-2.419			MAP7	2.36
			ZC2HC1C	-2.278			IQSEC3	2.427	TGFB2	-2.277			PTPRF	2.645	ACAT1	-2.418			LINC01089	2.359
			TMEM132C	-2.268			LOC100130502	2.427	CDH11	-2.276			MARVELD3	2.644	CHEK1	-2.417			TSPAN1	2.358
			ENPP2	-2.267			TBX1	2.427	CLIC5	-2.275			NUDT14	2.643	LRRC17	-2.413			WDHD1	2.356
			SNCAIP	-2.263			ESPN	2.426	ANTXR2	-2.274			ADAP1	2.642	WNT2B	-2.412			SLC9A3R1	2.355
			GUCY1A2	-2.259			ULK1	2.425	CELF2	-2.272			PDE6D	2.634	KLHL4	-2.409			MYEF2	2.35
			CRNDE	-2.258			VPS8	2.422	C4orf22	-2.267			UBASH3B	2.633	PPP4R4	-2.406			SORT1	2.349
			MAST4	-2.255			VPS9D1	2.422	CYP2U1	-2.264			NDOR1	2.628	LOC101930404///SNORD116-28///SNORD115-26///SNORD115-13///SNORD115-7///SNORD116-22///SNORD116-4///PWARSN///SNORD107///IPW	-2.406			NSUN7	2.348
			LRGUK	-2.253			PYM1	2.421	DHRS7	-2.263			VWDE	2.624	CDK5R1	-2.405			PRKX	2.345
			ACTG1P4///AMY2B///AMY2A///AMY1C///AMY1B///AMY1A	-2.252			FAM71E1	2.419	SNX13	-2.263			VSIG4	2.623	TWIST2	-2.403			RBKS	2.342
			LPAR3	-2.251			ZNF257	2.417	CTNNAL1	-2.261			HRASLS	2.622	ROBO2	-2.402			IQCC	2.336
			MYCBPAP	-2.248			SIPA1L3	2.416	TRPM3	-2.26			RHOF	2.615	PRCD	-2.401			NIPSNAP1	2.332
			ZMAT1	-2.248			ITGB2-AS1	2.412	FAM134B	-2.259			PEA15	2.609	LINC00908	-2.399			PRRG4	2.331
			CLDN10	-2.243			MUC5AC	2.41	BNC2	-2.256			PLPP2	2.608	FBN1	-2.398			ZNF217	2.33
			RGS7BP	-2.243			CENPE	2.408	DLGAP1	-2.256			PRR11	2.605	CAND1.11	-2.397			ARL4C	2.329
			C11orf63	-2.24			RNF144B	2.408	WDR17	-2.256			TNRC6C-AS1	2.603	LOC105373878	-2.389			LAPTM4B	2.327
			DNAH1	-2.239			KCNV1	2.407	PLCG2	-2.252			PCP4	2.601	YPEL4	-2.388			FCGBP	2.327
			LINC00894	-2.236			PGGHG	2.406	GRAMD1C	-2.251			TMEM45B	2.598	VSTM4	-2.388			FANCF	2.325
			HSPB6	-2.235			DEPDC1B	2.405	LAMP2	-2.249			ILDR1	2.596	SLC39A3	-2.386			PCK2	2.321
			MEGF11	-2.234			LHX6	2.402	TGFBR2	-2.247			HIST1H2AC	2.596	PCSK5	-2.386			RNASEH2A	2.318
			KCNMB2	-2.232			LOC101060391	2.402	ADAMTS3	-2.246			NUAK2///AKIP1	2.594	BAHCC1	-2.381			AIFM1	2.318
			C14orf132	-2.23			RELT	2.402	KAT2B	-2.246			GPT2	2.585	TLR3	-2.379			RAP1GAP	2.316
			PDZD4	-2.229			CCDC150	2.4	LOC284578	-2.245			HLA-DOA	2.583	MICU3	-2.378			FIGNL1	2.311
			PHACTR3	-2.226			EMC1	2.399	TBX18	-2.244			POU5F1P3	2.58	CDKN1A	-2.376			ADAM28	2.308
			TMPRSS2	-2.221			LIPG	2.399	CFI	-2.243			MX2	2.579	TSPYL2	-2.374			SMC2	2.307
			CASC2	-2.22			LOC648987	2.398	GNB5	-2.24			GFOD1	2.577	KRTAP9-8	-2.37			ITPR3	2.306
			TMEM91	-2.218			KLK6	2.397	NPHS2	-2.238			C1QA	2.577	FAM122C	-2.368			ZSCAN16	2.304
			MFAP3L	-2.217			MCM3AP-AS1	2.397	MEF2A	-2.236			PRC1	2.575	DIO3OS	-2.364			DSCC1	2.303
			C21orf2	-2.201			IL23A	2.396	HPSE	-2.234			TGFBI	2.573	RAB3B	-2.36			AMY2A	2.302
			OSCP1	-2.201			SKIL	2.395	HOXC6	-2.233			KPNA2	2.572	ANKS1B	-2.359			ARHGEF5	2.292
			IPCEF1	-2.2			AURKB	2.394	NIPAL3	-2.23			HES6	2.568	CPQ	-2.358			DDX11	2.286
			LIMS4///LIMS3	-2.2			SEMA5B	2.391	LRP2	-2.229			TRPM4	2.566	USP7	-2.357			ZNF691	2.285
			RPS16P5	-2.199			MND1	2.389	MDFIC	-2.229			CEBPA	2.553	CTNNAL1	-2.351			FBXW9	2.285
			PDE5A	-2.197			GPRC5B	2.386	MBNL3	-2.228			CAMSAP3	2.549	MKX	-2.347			DPP3	2.285
			EPB41L2	-2.192			MIR6840///STAG3L5P-PVRIG2P-PILRB///PILRB	2.386	LCA5	-2.226			SLC44A2	2.545	BDH2	-2.345			HN1L	2.28
			PPM1E	-2.192			ZAP70	2.384	AZI2	-2.223			LOC100996843///KCNJ18///KCNJ12	2.545	ARHGAP6	-2.344			HIST1H2BH	2.28
			ABHD6	-2.191			POTEM	2.383	CAST	-2.222			FAM181A	2.543	NR2F1	-2.343			GPR160	2.275
			CDR1	-2.187			PTGER1	2.383	GCNT1	-2.222			CYP4B1	2.541	EFEMP1	-2.34			NRIR///CMPK2	2.274
			MIR6883///PER1	-2.185			RACGAP1	2.381	C8orf44-SGK3///SGK3	-2.219			HLA-DRB6	2.535	TMEM200A	-2.338			KLHL35	2.274
			WDR41	-2.184			C22orf42	2.38	FERMT1	-2.217			PML	2.534	PCDHB16	-2.338			TMPO	2.272
			CCEPR	-2.18			LINC00173	2.377	CASD1	-2.217			MYBL2	2.533	MAGI2-AS3	-2.336			ADPRHL1	2.27
			COL4A5	-2.18			BAZ2A	2.376	NRXN3	-2.214			UNC13D	2.53	GSTM3	-2.334			CD47	2.269
			TMEM173	-2.179			DLX6-AS1	2.376	BBS12	-2.214			TDRKH	2.529	TMEM64	-2.332			PROSER2	2.268
			PLAC8	-2.174			FAM111B	2.374	MCOLN3	-2.214			SMKR1	2.527	RBP1	-2.33			ALG3	2.266
			ANK3	-2.173			FAM71F1	2.374	LEPROTL1	-2.213			GCNT2	2.527	MAOB	-2.33			OR7E24	2.265
			DRC7	-2.173			OR7E12P	2.374	GALC	-2.212			SLC29A1	2.525	EFHD1	-2.324			IQCD	2.264
			ARHGAP18	-2.172			RC3H1	2.374	MGC24103	-2.21			CNKSR1	2.523	GULP1	-2.323			ACOT11	2.264
			BTNL9	-2.168			KIF11	2.372	H2AFV	-2.208			KRT19	2.505	WDR17	-2.321			ABHD17C	2.264
			LCA5	-2.168			ATP2A1-AS1	2.369	MPDZ	-2.208			DPP3	2.505	RUFY3	-2.32			RTKN	2.262
			UBXN11	-2.162			SCGB1D2	2.367	ARMCX1	-2.207			CLEC5A	2.504	PLD1	-2.32			ACVR2B	2.261
			PRUNE2	-2.161			ASMTL-AS1	2.362	SGPP1	-2.206			SAPCD2	2.503	VGLL3	-2.319			STRA6	2.254
			STX18	-2.161			LOC101930583///GOLGA8B///GOLGA8A	2.362	CNTN1	-2.204			BLM	2.502	YTHDC2	-2.315			PCNA	2.253
			ESRRG	-2.16			LYPD6	2.362	GFRA1	-2.204			POU5F1P4	2.501	ACTRT2	-2.315			NOXA1	2.25
			MAK	-2.16			AUNIP	2.36	PAX8-AS1	-2.203			C6orf132	2.499	HNRNPD	-2.313			PCCB	2.249
			FSD1L	-2.158			LOC79160	2.359	SEMA5A	-2.202			BID	2.496	CDK15	-2.309			IFI6	2.246
			PPP1R14C	-2.155			RAPGEF3	2.359	TBC1D5	-2.201			CCNO	2.487	FAM161B	-2.306			RIPK4	2.244
			STOX1	-2.151			LOC100506274	2.358	RARRES1	-2.199			KLK10	2.486	DERL1	-2.3			CAPS	2.244
			FBXO21	-2.15			MYCNOS	2.356	ASAH1	-2.197			PDE4A	2.485	TIFA	-2.298			OXSM	2.242
			CPD	-2.143			IGHV7-81	2.352	CCDC28A	-2.196			HPDL	2.485	SLC16A4	-2.298			MTBP	2.241
			SCGB2A1	-2.142			RDM1	2.347	NAALAD2	-2.196			PLEKHG4B	2.484	CNKSR2	-2.296			NSUN5	2.238
			BNC2	-2.141			THADA	2.347	UBXN10	-2.196			PTAFR	2.483	LOC100128108	-2.295			ZNF138	2.237
			WDR77	-2.14			ARPC4	2.346	NBEA	-2.195			KDF1	2.481	FNDC4	-2.295			OSBPL3	2.236
			SORL1	-2.139			PCDHB8	2.345	LOC101930416///LOC101929792///LOC100996724///PDE4DIP	-2.194			LY75	2.472	CALCRL	-2.288			C1orf112	2.236
			CAPS2	-2.138			RECQL4	2.344	FAM155A	-2.193			ITGB4	2.47	ZMYM2	-2.286			MCM7	2.235
			CCBE1	-2.136			CLEC5A	2.343	DNAJC12	-2.192			ZDHHC23	2.467	POU6F1	-2.284			SLC12A8	2.234
			CCDC89	-2.136			MCM5	2.343	ERICH3	-2.19			STAB1	2.465	NLGN1	-2.284			MRS2	2.231
			STX2	-2.136			MARVELD1	2.342	JKAMP	-2.188			TPBGL	2.463	SFRP4	-2.283			GALNT12	2.23
			ADAMTS6	-2.133			MKRN2	2.342	ZDBF2	-2.186			SMC4	2.463	ERC2	-2.281			HIST1H2BM	2.221
			PIH1D2	-2.133			MEX3A	2.341	SAXO2	-2.185			MREG	2.462	ATG2B	-2.281			OR8B8	2.219
			GRAMD1C	-2.132			TACC3	2.341	GOLM1	-2.182			SPON1	2.46	GREB1	-2.28			PPL	2.217
			PAX2	-2.132			PPP4R1L	2.34	ST7L	-2.181			RBM47	2.459	NR1D1///THRA	-2.277			ZNF107	2.216
			ATF3	-2.131			LCAL1	2.339	MIB1	-2.178			HLA-DMA	2.458	GNAI1	-2.275			PPFIBP2	2.216
			DGKH	-2.131			SDC3	2.339	ZC3H12C	-2.178			PLPP4	2.456	ELAVL2	-2.275			PPM1J	2.214
			FMN2	-2.131			KMT2E-AS1	2.337	COL8A1	-2.177			LINC00665	2.456	PLCL1	-2.274			HIST1H2BF	2.211
			RNASET2	-2.13			NEURL1B	2.336	TBX3	-2.176			CRACR2B	2.455	LRRC2	-2.272			SHMT1	2.206
			C15orf65	-2.129			SEC61A1	2.333	ATP11A	-2.175			MCM4	2.454	HMGN5	-2.272			OXLD1	2.206
			MOK	-2.127			FANCI	2.33	SGMS2	-2.171			PQLC2L	2.453	EIF1B	-2.271			STAT1	2.205
			ASTN1	-2.125			ZNF627	2.327	KLF4	-2.17			GTSF1	2.452	SERP2	-2.27			RBM38	2.204
			CCDC74B///CCDC74A	-2.123			MCF2L	2.326	ARHGAP32	-2.167			PFKP	2.45	TMEM55A	-2.269			NPAS3	2.201
			FOSB	-2.121			GPM6B	2.325	CPB1	-2.164			FAM213B	2.45	SSPN	-2.269			LRRC6	2.195
			ZNF204P	-2.121			LINC01405	2.322	EPS8	-2.164			CBX2	2.449	LOC100507472///PCSK6	-2.259			SKAP1	2.192
			LOC101928818///PWRN1	-2.12			FANCB	2.321	DOK6	-2.162			TRIP13	2.441	KBTBD11	-2.259			HIST1H2BO	2.192
			MYT1	-2.119			WISP3	2.32	HNRNPD	-2.161			SGO1	2.438	OLFML3	-2.257			PSD4	2.19
			LIMCH1	-2.118			TJP3	2.317	LEPROT///LEPR	-2.16			HLA-DRA	2.435	RECK	-2.252			LACTB2	2.189
			SLC27A2	-2.117			KLHL25	2.313	PKD2	-2.16			TRIM47	2.433	HOXC6	-2.249			GCHFR	2.189
			ANK2	-2.117			PAX5	2.313	WNT16	-2.16			TM4SF1	2.433	PBX3	-2.245			C14orf79	2.188
			KIF21A	-2.117			ANKS4B	2.312	TPBG	-2.159			SYNGR2	2.431	FAM49A	-2.245			OAS3	2.185
			ANXA13	-2.114			CTPS2	2.312	C4B_2///C4B///C4A	-2.159			RYR1	2.43	SYNGR1	-2.241			HIST3H2A	2.184
			SDK2	-2.11			RNASEH2A	2.312	RFESD	-2.159			UHRF1	2.422	FOXP1	-2.241			EARS2	2.174
			CDKN1A	-2.109			CHTF18	2.31	ADAMTS9-AS2	-2.157			LAPTM4B	2.422	ERN1	-2.24			PNMA3	2.171
			PITPNC1	-2.108			CHGA	2.308	CFAP221	-2.155			TARBP1	2.421	RORB	-2.238			JUP	2.168
			GNB5	-2.107			KRT23	2.308	ABHD13	-2.155			CCR1	2.421	ANKRD11	-2.237			NR2F6	2.167
			DNAJA4	-2.107			C22orf34	2.307	HMGCLL1	-2.155			RNF207	2.414	ABLIM1	-2.237			HGH1	2.167
			PDE10A	-2.106			GPAT2	2.307	MYZAP	-2.154			ARHGAP39	2.41	TMEM47	-2.236			EBP	2.167
			PWAR6	-2.101			PRRG2	2.305	ASXL3	-2.152			TNFRSF11B	2.404	EHBP1	-2.236			FGFRL1	2.166
			NR4A2	-2.099			SLC8A1	2.304	MEF2C	-2.15			CCNB1	2.404	PKIA	-2.234			PTPRS	2.164
			FOXA2	-2.099			UBE2O	2.304	RAB31	-2.149			LPAR3	2.4	FAM19A5	-2.231			TDP1	2.163
			ALS2CR12	-2.094			LOC284661	2.301	SEL1L2///GPR37	-2.149			C1QB	2.4	FXYD1	-2.23			CHAF1B	2.161
			ZFPM2	-2.093			SCNN1A	2.301	SOX6	-2.148			LOC100996809///HLA-DRB4///HLA-DRB1	2.399	CASC4	-2.23			STYXL1	2.158
			KLHDC8A	-2.088			CATIP-AS1	2.3	LRFN5	-2.146			UGT8	2.396	BAALC	-2.229			QPRT	2.152
			LOC101929964///LINC01184	-2.088			ESAM	2.3	CMAHP	-2.143			PPARGC1B	2.389	LOC643733	-2.226			FEN1	2.151
			CNGA1	-2.087			ILDR1	2.299	PSD3	-2.14			DIAPH3	2.388	ACSM3	-2.226			PEG10	2.148
			ANO5	-2.086			LINC00523	2.298	CRB2	-2.137			LOC100507353///CACNA1A	2.387	RPS6KA6	-2.225			TBC1D31	2.146
			TBC1D1	-2.084			LOC285043	2.298	MCTP2	-2.136			EPS8L2	2.387	CITED2	-2.222			NCAPG2	2.145
			TMEM178A	-2.084			ATAD2	2.296	FGF7P3///FGF7P6///FGF7	-2.135			HLA-DRB1	2.384	HFM1	-2.217			LYPD6	2.141
			ZFP36	-2.081			CLEC18A///CLEC18C	2.296	SLC16A1	-2.134			GPM6B	2.377	TAPT1	-2.215			SPDEF	2.139
			NEK11	-2.079			SLC13A5	2.295	FGF1	-2.134			PALM2	2.376	AFF2	-2.215			DNMT3A	2.135
			DYX1C1	-2.079			LOC285812	2.292	STAM2	-2.133			CCND1	2.374	ADGRB3	-2.215			CTAGE15	2.134
			MPPED2	-2.074			MCM7	2.292	EGOT	-2.13			ARHGAP27	2.374	NFASC	-2.213			OTUD6B	2.133
			PLXNC1	-2.072			RNASE11	2.292	DAPK1	-2.128			PKIB	2.372	ARMCX1	-2.213			SYK	2.13
			DDX17	-2.068			PRSS2///PRSS1	2.291	SPG20	-2.128			PRKCD	2.368	MOCOS	-2.212			REC8	2.128
			LOC100507577///LONP2///SIAH1	-2.068			TRA2A	2.29	CFL2	-2.127			ARHGAP29	2.364	LAG3	-2.212			MNS1	2.126
			ZDBF2	-2.066			ZNF578	2.29	TSHZ3	-2.127			PIEZO1	2.363	DMGDH	-2.212			PSPHP1	2.125
			PIGL	-2.063			ECT2	2.289	UQCRC2	-2.127			TAPBP	2.36	CPS1	-2.208			USP54	2.124
			RFX3	-2.061			MFSD7	2.289	FUT9	-2.126			OPLAH	2.36	KLF9	-2.207			FOLR3	2.124
			KCNK1	-2.061			APOE	2.288	DHX15	-2.125			LOC101060835///LOC100996809///HLA-DRB5///HLA-DRB4///HLA-DRB1///HLA-DQB1	2.36	LOC100507547///PRRT1	-2.205			ZMYND8	2.123
			ABCA5	-2.06			INHBB	2.287	UNC5D	-2.125			NCAPD2	2.359	ATM	-2.205			TMEM223	2.123
			SOX6	-2.058			LINC00491	2.286	ACTR10	-2.119			SDF2L1	2.358	DNAJB14	-2.203			AMY1C	2.118
			CACNA1D	-2.056			RPARP-AS1	2.286	GLS	-2.118			GIPC1	2.354	PRTG	-2.202			IGFBP2	2.116
			REV3L	-2.054			HCG8///ZNRD1ASP	2.285	PCLO	-2.118			ADGRG6	2.353	MRPL50	-2.202			CHAF1A	2.116
			ADAMTSL1	-2.052			HOXD-AS2	2.283	SLC4A4	-2.117			SNX10	2.35	KIR2DS4	-2.202			LRTOMT	2.114
			KIAA0556	-2.05			FZD10-AS1	2.281	MSRB3	-2.116			MEST	2.346	ABCB4	-2.201			PPARGC1B	2.113
			IGFBP7	-2.049			LEMD1	2.281	SEMA6D	-2.116			RTKN	2.345	TNFRSF10B	-2.199			P2RY6	2.113
			MAP1A	-2.049			SYNM	2.281	ZNF300P1	-2.115			LRFN4	2.337	NOVA1	-2.199			CENPN	2.109
			RBPMS	-2.044			LCN12	2.277	CALCOCO2	-2.112			CTPS1	2.337	ZNF521	-2.198			LRRC8D	2.107
			AMER2	-2.04			LPCAT4	2.277	KBTBD4	-2.112			ULBP2	2.335	PPM1E	-2.198			STEAP3	2.105
			SPATA6	-2.04			LINC01410	2.276	ZNF521	-2.111			POF1B	2.335	LY75-CD302///CD302///LY75	-2.197			SCRIB	2.104
			NPAS3	-2.039			ST3GAL3	2.276	LYSMD2	-2.109			MIR1178///CIT	2.335	EPB41L3	-2.192			KNTC1	2.104
			NR4A3	-2.039			C17orf96	2.274	TBC1D8B	-2.109			LOC101928669///LOC644450	2.335	TOX	-2.189			C11orf80	2.104
			DOCK5	-2.037			MAPK12	2.274	RASSF3	-2.106			EVPL	2.333	AHCTF1P1///AHCTF1	-2.189			SP1	2.103
			TRDMT1	-2.036			ALDH1L2	2.273	BDKRB1	-2.104			LAPTM5	2.33	KCNJ8	-2.188			MSH2	2.102
			MSH5-SAPCD1///SAPCD1	-2.035			INTS4	2.273	TNFSF13B	-2.103			TAP2	2.329	FGF7	-2.188			LOC100506282	2.102
			DZANK1	-2.034			KAAG1	2.273	CLK1	-2.102			HSPG2	2.327	DDX17	-2.187			HAGHL	2.096
			ACKR4	-2.03			LOC100288570	2.273	HDDC2	-2.102			CCL18	2.324	MRAS	-2.185			RCAN3	2.095
			PAK3	-2.028			PPARD	2.271	STK32B	-2.101			LRG1	2.322	FAM162B	-2.185			ISG15	2.091
			MEGF9	-2.026			HOXD13	2.27	BCO2	-2.099			CT55	2.321	ZSWIM5	-2.181			SLC25A24	2.09
			LGR5	-2.023			COX8C	2.269	HOXA5	-2.099			CEP85	2.317	NDN	-2.18			LMNB1	2.087
			TP53AIP1	-2.021			DUSP2	2.269	AMHR2	-2.097			PRKCI	2.31	STAMBPL1	-2.179			CEP41	2.086
			MAPK10	-2.018			LAMTOR5-AS1	2.269	GNAI1	-2.097			SLC6A10PB///SLC6A10P///SLC6A8	2.309	NOSTRIN	-2.179			LINC00467	2.084
			PIP5K1B	-2.013			AGMAT	2.268	EPHX2	-2.096			HAGLROS	2.308	IL17D	-2.179			TMEM69	2.083
			SRI	-2.013			LINC01558	2.268	LIMA1	-2.096			PKM	2.306	PHC2	-2.177			STAG3	2.08
			LONRF1	-2.012			HTR1F	2.267	PROSC	-2.096			CC2D1A	2.304	MTUS1	-2.177			OXTR	2.079
			PTPRM	-2.009			NRN1	2.267	ADCYAP1	-2.094			PGM2L1	2.299	MSH4	-2.177			IFI27	2.077
			C2orf50	-2.008			ADAMTS14	2.266	PODXL	-2.094			TDO2	2.298	GDAP1	-2.175			MMP11	2.076
			GATA6	-2.003			SLC6A8	2.266	SESN1	-2.094			CLCF1	2.295	LIN7A	-2.173			FAM60A	2.076
			TUB	-2.002			MMP11	2.265	AKAP11	-2.092			TP53I3	2.288	MYRIP	-2.172			EFNA4	2.076
			LOC728392	-2.001			GOLGA6L2	2.264	RDX	-2.092			PITPNM1	2.287	BEND5	-2.171			YPEL1	2.074
			MOSPD1	-2			HAP1	2.264	MRGPRF	-2.09			NCKAP1L	2.286	SPATA9	-2.17			MRPL3	2.072
							DNPH1	2.263	GATM	-2.088			MTFP1	2.286	FAM226B///FAM226A	-2.17			GPI	2.072
							SYK	2.263	SLFN11	-2.088			TSTA3	2.283	C1orf21	-2.17			ZNF627	2.071
							LINC01503	2.261	CARD16///CASP1	-2.086			CHEK1	2.282	PRELP	-2.167			LY6E	2.071
							RGS16	2.261	CNRIP1	-2.085			CASZ1	2.281	MEF2C	-2.167			EXOSC5	2.066
							ST6GALNAC2	2.259	IL20RA	-2.085			ESCO2	2.28	ME1	-2.161			ZNF429	2.065
							STIL	2.259	GXYLT2	-2.084			ZMYND8	2.277	CELF2	-2.159			ZNF239	2.065
							MYLPF	2.258	SH3BGRL	-2.082			KIAA1804	2.277	FAM138E///FAM138D///FAM138C///FAM138B///FAM138A///FAM138F	-2.158			RCC1	2.064
							SYCN	2.258	TMEM55A	-2.082			PLXND1	2.276	CASC15	-2.158			THEM6	2.063
							CLDN6	2.257	LINC01527	-2.08			FAM84B	2.275	SNORD112///MEG8	-2.154			FAM24B	2.061
							HES6	2.255	GAS1RR	-2.078			CTHRC1	2.275	JPH4///AP1G2	-2.153			MANEAL	2.056
							ZSCAN4	2.254	SPATA18	-2.078			IFI44L	2.274	CAPS2	-2.153			EDARADD	2.054
							CDCA5	2.253	TNXB///TNXA	-2.078			LOC101927839	2.273	FMN2	-2.149			REST	2.053
							ANKRD30BP3	2.252	ZC4H2	-2.078			DGAT2	2.272	SLC6A6	-2.148			POLD1	2.053
							KCNK12	2.252	SETSIP///SET	-2.077			RCAN3	2.269	MAPRE2	-2.148			PLPP2	2.053
							LIPH	2.25	DOCK5	-2.076			LOC101927377	2.269	ZEB2	-2.147			TFF2	2.052
							COL4A2	2.247	S100A10	-2.076			CEACAM6	2.269	ATP2A2	-2.147			RFC3	2.051
							LOC286359	2.246	TMX4	-2.074			PIF1	2.268	CC2D2B	-2.144			PLXNB1	2.051
							PTPRG	2.246	CDC14A	-2.071			EPSTI1	2.266	COX7A1	-2.143			SDSL	2.049
							BTNL9	2.245	PDPN	-2.071			ARRDC1	2.265	CA11	-2.142			PRKCZ	2.049
							EXOSC4	2.245	TCF21	-2.069			ANO9	2.265	FAM76B	-2.14			GRHL1	2.049
							LINC01333	2.245	FOXP2	-2.066			SQLE	2.264	SLC16A14	-2.135			BICD1	2.048
							TNNI3	2.245	LIX1L	-2.066			PLXNB1	2.26	CLCN5	-2.132			FBXL6	2.047
							SDC1	2.243	SMPD3	-2.065			RPS10P7	2.256	C10orf82	-2.132			CXCL9	2.043
							LOC100996345	2.242	FRAS1	-2.064			ETV6	2.256	SPG20	-2.13			FAM199X	2.042
							UGT8	2.242	ROCK2	-2.064			APOBEC3B	2.255	NEFH	-2.129			USP28	2.039
							D21S2090E	2.24	LOC400043	-2.062			PCK2	2.251	LOC100506699	-2.128			HIST1H2BI	2.036
							REG4	2.24	ANOS1	-2.06			MPP7	2.245	DACT1	-2.128			LRRC14	2.034
							SNN	2.239	BTD	-2.06			NOL4L	2.244	ANKRD12	-2.128			ZNF250	2.031
							ELMOD2	2.238	LOC101929500///CRIM1	-2.06			POU5F1B	2.241	ANKRD29	-2.127			AMPD3	2.03
							THRSP	2.237	RAB11FIP2	-2.06			DOCK2	2.241	LOC100507387///FAM153A///FAM153B	-2.126			WDR66	2.029
							CCDC167	2.236	LOC101926921///DAB2	-2.059			MND1	2.24	KIAA1462	-2.126			STXBP6	2.029
							DLGAP5	2.236	GATA4	-2.059			ESPN	2.24	RGMB	-2.122			SPIRE2	2.028
							LGALS9	2.236	SCP2	-2.059			CD74	2.24	FCRL2	-2.121			MRPL12	2.027
							SCNN1G	2.236	ALDH3A2	-2.058			LOC101060835///LOC100996809///HLA-DRB4///HLA-DRB3///HLA-DRB1///HLA-DQB1	2.237	FGF13	-2.12			SQLE	2.026
							LOC101928526	2.235	MAOA	-2.057			LY6E	2.236	MYT1L	-2.117			SPICE1	2.026
							MVB12A	2.235	LRRK2	-2.056			TNFRSF21	2.23	GRK5	-2.112			LSM4	2.025
							PNMA3	2.235	IL16	-2.055			MELTF	2.228	HSPB6	-2.111			ZNF91	2.024
							SEC61A2	2.235	COL14A1	-2.053			AMN	2.228	LOC102725051///LOC102723891///ANKRD20A4///ANKRD20A2///ANKRD20A3///ANKRD20A5P///ANKRD20A11P///ANKRD20A9P///ANKRD20A1	-2.11			PARS2	2.021
							BRICD5	2.234	LRRN4CL	-2.053			CORO2A	2.225	PRLR	-2.108			CLUHP3	2.019
							FGF8	2.234	HS6ST2	-2.052			GRB7	2.222	MITF	-2.107			MRPL2	2.017
							NRXN1	2.234	L3MBTL3	-2.051			MAP3K6	2.22	ASTN1	-2.105			PYCRL	2.016
							SCAF4	2.234	RPL22	-2.051			CYBA	2.218	PKNOX2	-2.103			ELL3	2.016
							FAM65A	2.233	C15orf57	-2.049			E2F3	2.215	PCDHB15	-2.103			DLGAP1-AS2	2.014
							DACH1	2.232	FAT4	-2.049			UNC93B1	2.214	ANK3	-2.103			RFC4	2.011
							ENDOG	2.232	EIF3M	-2.048			TGFB1	2.214	C3orf70	-2.102			PYCR1	2.01
							AFF3	2.231	RUNX1T1	-2.047			M1AP	2.212	EML5	-2.101			PRR7	2.01
							RXFP1	2.23	ITPR2	-2.044			MFSD3	2.211	AKNAD1	-2.101			CYC1	2.01
							TLR8-AS1	2.228	ARG1	-2.044			PABPC1L	2.209	SNAP91	-2.1			FAAP24	2.009
							FRYL	2.227	BORCS7	-2.044			CENPW	2.209	PIP5K1B	-2.1			GPRC5C	2.008
							CASQ2	2.226	GYG1	-2.044			SLC38A1	2.208	GIPC2	-2.1			OBSCN	2.007
							TAF6L	2.226	USP53	-2.043			NPR1	2.207	SMC3	-2.099			TPI1	2.006
							DGKK	2.225	FYCO1	-2.042			C1QC	2.206	KIAA1033	-2.097			FAM110A	2.006
							HIST1H2BD	2.223	GCA	-2.042			FN1	2.202	ST13	-2.096			HSD17B8	2.004
							GINS1	2.221	RTN4	-2.041			PRRG4	2.201	LINC00560	-2.095			TNFRSF21	2.002
							CLDN18	2.22	LY75-CD302///CD302///LY75	-2.04			SLC6A8	2.2	PLXNA4	-2.094			PLCXD1	2.001
							LOC285422	2.22	PALMD	-2.038			HLA-DMB	2.2	PAPPA	-2.094
							GALNT6	2.218	DYNC2LI1	-2.037			CCDC88C	2.2	SCN3A	-2.093
							GGCX	2.216	ITM2A	-2.037			PSRC1	2.197	ZFPM2	-2.092
							VSIG10	2.216	LOC728392	-2.035			BOLA2B///BOLA2	2.191	ST8SIA1	-2.091
							CHEK1	2.215	RNF180	-2.035			ITGA7	2.188	DOCK10	-2.09
							KIFC1	2.215	HSD17B6	-2.034			IRF6	2.188	EPB41L4A-AS1	-2.088
							HCRT	2.214	AKR1C1	-2.034			CENPI	2.187	CYP2U1	-2.087
							LYNX1	2.213	B2M	-2.034			CDC7	2.184	WASF3	-2.085
							CLRN1	2.212	EIF1	-2.033			BCL2L1	2.181	THBD	-2.085
							MXD3	2.212	SNX29P2	-2.032			C2orf15	2.176	HCFC2	-2.085
							DNAJC13	2.21	NANOG	-2.031			NPPA	2.175	TRPC1	-2.084
							KIFC2	2.21	RBMS3	-2.029			PAK6	2.173	HNRNPDL	-2.075
							RIMS3	2.21	TUSC3	-2.029			TSPAN14	2.171	FHL2	-2.075
							C3orf80	2.208	CAB39L	-2.028			POLR2A	2.17	LRRK2	-2.074
							LINC00276	2.208	MAF	-2.027			MCM2	2.17	FAM84A	-2.072
							CFL1	2.207	FGFR1OP2	-2.026			HDGF	2.17	TMEM56	-2.071
							COL22A1	2.207	FAM63B	-2.025			LOC102724312	2.169	CELF5	-2.068
							MIR21///VMP1	2.207	OPTN	-2.025			UBALD2	2.167	TRH	-2.067
							PIKFYVE	2.206	SIGLEC11	-2.024			PSD4	2.167	TCF25	-2.066
							CPEB3	2.205	TIMP3	-2.022			ERO1A	2.167	ADRA2A	-2.064
							INSL6	2.205	CALCRL	-2.021			ELOVL6	2.162	ROBO1	-2.063
							SYT11	2.205	GULP1	-2.016			MROH6	2.16	NAP1L5	-2.063
							FANCD2	2.203	SBSPON	-2.016			XPR1	2.157	RPRM	-2.061
							OR7E37P	2.203	SH3GLB1	-2.016			FAT2	2.156	USP45	-2.06
							SPAG5	2.203	ZNF277	-2.016			RNF183	2.154	SCAMP1	-2.059
							LIMK1	2.202	NT5E	-2.015			RFXANK	2.153	PIK3R1	-2.059
							NLRP7	2.201	GABRB1	-2.015			OLFML2B	2.153	ARHGAP21	-2.059
							LINC00969	2.2	GIMAP2	-2.013			SSC4D	2.151	KANSL1L	-2.058
							LOC102724156	2.2	NME7	-2.013			TGIF2-C20orf24///C20orf24	2.15	LOC101928882///CCDC39	-2.057
							MDK	2.2	OSBPL1A	-2.013			OCLN	2.15	MYOT	-2.056
							ASTN2	2.198	LOC102725213///LOC100507387///FAM153A///FAM153B	-2.01			MICALL2	2.15	HBP1	-2.056
							PDE4D	2.198	NSG1	-2.008			COL4A1	2.142	SLC16A7	-2.055
							FZD10	2.197	RGS18	-2.008			PPIF	2.139	PCDHB4	-2.055
							IGFBP2	2.197	ADH1B	-2.006			ENO2	2.138	BOD1L1	-2.05
							SNHG17///SNORA71B	2.197	RBPMS	-2.006			PARPBP	2.133	METTL14	-2.049
							MUC16	2.196	EIF3D	-2.006			OSBPL3	2.132	NANOG	-2.048
							NCOR1	2.196	POLK	-2.006			MYF5	2.131	LOC283588	-2.047
							FAM149B1	2.194	ZHX1	-2.006			TMEM30B	2.13	LOC100505915	-2.046
							KCNK10	2.194	PGRMC2	-2.004			MYBL1	2.127	SMDT1	-2.045
							SYN2	2.194	WBP4	-2.004			SYNJ2	2.125	DHRS2	-2.044
							MEGF10	2.193	RNF141	-2.003			ITGB2	2.125	GHR	-2.043
							CBS	2.192	SNORD83B///SNORD139///RPL3	-2.003			MCAM	2.124	EIF3F	-2.043
							HLA-DOA	2.192	TBRG1	-2.003			OGDHL	2.122	ATP1B2	-2.042
							KLHL22	2.192	IL6ST	-2.002			SIGLEC7	2.119	ZSCAN30	-2.038
							TTC39A	2.192	PDLIM5	-2.002			RPS6KA1	2.119	RASSF6	-2.037
							FAM47B	2.191	PDE1A	-2.002			DEF6	2.119	FAM201A	-2.037
							SYCP2	2.191					SLCO2A1	2.118	OLFML1	-2.036
							TMEFF2	2.191					RNF213	2.118	NR2F2///NR2F1	-2.036
							PSD2	2.189					GOLGA2P10	2.117	LAMTOR3	-2.034
							TMEM169	2.189					FEN1	2.117	PLA2R1	-2.033
							AGFG1	2.188					HCK	2.116	TRIM23	-2.032
							FUT8-AS1	2.188					CTSB	2.116	GLT8D2	-2.031
							GINS2	2.188					ZNF816-ZNF321P///ZNF321P	2.115	SGCD	-2.029
							COL15A1	2.185					SEMA5B	2.114	LOC105379426	-2.029
							SIX3	2.185					CHMP4B	2.114	FXYD6	-2.027
							TNFRSF25	2.185					ITGB2-AS1	2.11	PCM1	-2.025
							RALGAPB	2.184					HIST2H4B///HIST4H4///HIST2H4A///HIST1H4L///HIST1H4E///HIST1H4B///HIST1H4H///HIST1H4C///HIST1H4J///HIST1H4K///HIST1H4F///HIST1H4D///HIST1H4A///HIST1H4I	2.11	ZRANB1	-2.024
							ENG	2.183					FASTKD1	2.107	ZNF29P	-2.023
							CCNB1	2.182					CTSS	2.107	FOXO1	-2.02
							HIST1H1C	2.182					BORCS8	2.104	DNAJC18	-2.02
							GET4///SUN1	2.179					PRKX	2.103	PGM5	-2.018
							SNAPC4	2.178					CCT5	2.101	SOCS2	-2.015
							WHSC1	2.174					ADAP2	2.1	FGFR1OP2	-2.013
							ITGB8	2.173					MX1	2.096	SYCE1L	-2.012
							RIPPLY2	2.172					LOC100507334///LOC100288570///LIMS3-LOC440895///LOC440895	2.096	PDZRN3-AS1	-2.012
							GAN	2.17					EFNA1	2.096	OGFOD1	-2.01
							VWF	2.17					PECAM1	2.095	CECR7	-2.009
							WDR97	2.17					KLF12	2.095	IGDCC4	-2.008
							HIGD2A	2.168					IL1RAP	2.091	NTN4	-2.003
							SLC34A2	2.167					PARP14	2.09	IFNK	-2.003
							LINC01222	2.166					C11orf80	2.09	MIR4738///H3F3B///H3F3A	-2.001
							RAB17	2.166					OAS1	2.087	LOC102725426///MIR8071-2///MIR8071-1///IGHM///IGHG1	-2.001
							RAD51	2.166					BICDL2	2.086	MPDZ	-2
							APLNR	2.165					PCDH7	2.083
							C11orf96	2.165					HIP1R	2.083
							LINC00700	2.165					VWA1	2.081
							BANCR	2.164					NECTIN4	2.08
							PCDH7	2.164					CLPB	2.08
							CSNK1E	2.163					SKP2	2.077
							LOC100288966	2.163					ALDH1L2	2.075
							LOC339622	2.162					PTPRT	2.074
							PTPN23	2.162					OR7E37P	2.073
							CD82	2.161					LOC102725271///NTM	2.073
							ZNF93	2.16					NOV	2.07
							AATK	2.159					GGT6	2.07
							ZNF592	2.158					CDK5	2.068
							GNAS	2.157					EZH2	2.067
							LOC101559451	2.157					ARHGAP26	2.067
							LOC101927523	2.157					CMTM6	2.066
							CLUH	2.156					MIR4640///DDR1	2.065
							HIGD1B	2.156					MGLL	2.065
							GLYAT	2.154					GMIP	2.064
							MIR6758///MARS	2.154					ADAM8	2.064
							GPR160	2.153					KDELR3	2.063
							SNX32	2.153					CXCL16	2.061
							ZNF710	2.152					SPINT2	2.06
							LINC00458	2.151					PTPN6	2.06
							NETO2	2.151					MMEL1	2.06
							OIT3	2.151					NUSAP1	2.059
							TRAF4	2.151					EPT1	2.059
							C9orf16	2.149					PKHD1	2.055
							GOLGA6A	2.149					JAKMIP2	2.053
							WNT11	2.148					EDN1	2.053
							EMC3-AS1	2.145					C15orf52	2.052
							HK2	2.145					RTN2	2.048
							LOC105369705	2.145					ACTN1	2.048
							ESCO2	2.143					PGP	2.044
							KLF12	2.143					MPZL2	2.041
							PLEKHA5	2.143					ORMDL2	2.039
							USP28	2.143					HSD3B7	2.038
							LOC100505782	2.142					PRKY///PRKX	2.037
							NPTX2	2.142					GABRB3	2.034
							CHPF2	2.139					ZNF467	2.033
							KCCAT333	2.139					TBC1D7	2.031
							TIMELESS	2.139					LINC00851	2.031
							ZNF672	2.139					LOC221272	2.028
							OFCC1	2.138					ATL3	2.028
							TPCN2	2.136					TP53I11	2.027
							CERS1///GDF1	2.135					CBS	2.027
							FDX1L	2.135					RAD51	2.026
							ATAD5	2.134					USP32P2	2.025
							MROH1	2.134					PPP1CA	2.025
							UGT2B4	2.134					ABHD17C	2.024
							ARL6IP4	2.133					RFX5	2.022
							SH3GL3	2.132					SIGLEC10	2.02
							SUSD2	2.132					NCK1-AS1	2.019
							DENND4B	2.131					BTNL9	2.019
							CELSR3-AS1	2.13					LMNB1	2.017
							LARGE1	2.13					LINGO1	2.017
							HLA-DOB	2.129					MICALL1	2.012
							LIFR-AS1///MIR3650	2.129					ASCL2	2.012
							NCAM1	2.129					LYN	2.011
							CYP26B1	2.128					CBARP	2.011
							TIMM8A	2.128					C6orf136	2.01
							PTGES3L	2.127					LOC101930416///LOC101929792///LOC100996724///PDE4DIP	2.009
							IQCF5-AS1	2.126					RPS24	2.008
							LOC728485	2.126					HLA-DQB1	2.008
							MSTO2P///MSTO1	2.126					FAM71E2	2.007
							CALCA	2.125					FGFR2	2.006
							ERV3-2	2.125					ARNTL2	2.006
							F2RL2	2.125					KCNH2	2.005
							LOC374890	2.125					IGSF3	2.003
							CCR7	2.123					RCC1	2.001
							LINC01312	2.123
							AHRR	2.122
							LOC102724660///EFCAB3	2.122
							SLC19A1	2.122
							VWA1	2.122
							AOC1	2.121
							SOGA1	2.121
							S100A13	2.118
							HIST1H1T	2.117
							TFE3	2.117
							CCDC74B///CCDC74A	2.116
							TFAP2B	2.115
							CELSR3	2.114
							LINC00494	2.114
							NAGLU	2.114
							TBC1D10C	2.114
							C6orf223	2.113
							HPDL	2.108
							PATZ1	2.108
							MTG2	2.107
							AGFG2	2.106
							CCNB3	2.106
							NUP210	2.106
							ABI3BP	2.105
							ABTB2	2.103
							E2F1	2.103
							TNFRSF12A	2.103
							ZC2HC1B	2.103
							CT55	2.101
							SGK494	2.101
							C21orf58	2.1
							GART	2.1
							SLC5A12	2.1
							HIPK3	2.099
							LINC01419	2.095
							METTL7B	2.095
							RAB1A	2.094
							CRABP2	2.093
							FOXR2	2.093
							SUSD4	2.093
							LOC105375839	2.092
							ME3	2.092
							ANKRD65	2.09
							GTSE1	2.09
							STX17-AS1	2.09
							SLC6A2	2.089
							RNF144A-AS1	2.088
							CCDC169	2.087
							CST5	2.087
							LOC102725343	2.086
							TAPBP	2.086
							HDGF	2.084
							ST3GAL6	2.084
							SDCBP2-AS1	2.083
							CDSN	2.082
							LYG1	2.082
							KCNT1	2.081
							TBC1D5	2.081
							CDH24	2.08
							TFAP2D	2.08
							RNF212	2.079
							LOC101928847	2.078
							PAX6	2.078
							UNC13A	2.077
							ZFP36L2	2.077
							HOXB4	2.076
							CSMD2	2.074
							CAPN12	2.073
							CX3CL1	2.072
							OR9A1P	2.071
							ATP6V1B1	2.07
							LOC100506411	2.07
							PPM1H	2.07
							SLC38A10	2.07
							RAD54B	2.069
							SLC1A7	2.068
							TAS2R39	2.068
							NPSR1-AS1	2.067
							PACSIN1	2.067
							SMIM21	2.067
							LOC101928014	2.066
							C2orf88	2.065
							DNA2	2.065
							LOC101929988	2.065
							SERINC2	2.065
							SLCO6A1	2.065
							ATF5	2.064
							ITGB2	2.064
							LOC100506797	2.064
							C12orf40	2.063
							BAIAP2	2.062
							DOCK9	2.061
							GCAT	2.061
							KCNMB2-AS1	2.06
							ZFAND2B	2.06
							LINC00563	2.059
							CDH18	2.058
							EWSAT1	2.058
							FAM171A1	2.058
							SLC12A1	2.058
							HIST1H2AH///HIST1H2AG///HIST1H2AM///HIST1H2AL///HIST1H2AK///HIST1H2AI	2.057
							LOC399900	2.057
							CLDN4	2.056
							NRG3	2.056
							MAPKAPK2	2.054
							KIF15	2.053
							ATP10B	2.052
							COL23A1	2.052
							SLCO1A2	2.051
							CDIPT-AS1	2.05
							COL13A1	2.05
							DIP2A	2.05
							S100A4	2.05
							FBXL17	2.049
							ROCK1	2.046
							SOX4	2.046
							LOC100289283	2.044
							SLC45A2	2.044
							NOCT	2.042
							UNC5C	2.042
							LINC01271	2.041
							XPNPEP2	2.041
							INCENP	2.04
							LOC100507670	2.04
							PRSS23	2.04
							LOC286178	2.039
							HN1	2.038
							C11orf80	2.037
							MCAM	2.037
							MEIOC	2.037
							TFR2	2.035
							AIM2	2.034
							CUX2	2.034
							PALM3	2.034
							SSX4B///SSX4	2.034
							TFDP1	2.034
							C2CD3	2.033
							LOC101927929	2.033
							SSTR1	2.033
							DIS3L2	2.032
							GRHL2	2.032
							KNL1	2.032
							RPS6KA4	2.032
							LRIG2	2.031
							LYPD6B	2.031
							C3orf30	2.03
							CACNA1D	2.03
							HJURP	2.03
							KIAA1524	2.03
							ZNF396	2.03
							C5orf46	2.028
							OLIG2	2.028
							LINC00454	2.027
							KLF14	2.026
							MIR155///MIR155HG	2.026
							RUSC1-AS1	2.026
							SLC39A14	2.026
							SZT2	2.026
							TAZ	2.026
							TCIRG1	2.026
							TNK2	2.026
							CYP27B1	2.022
							LINC00673///LINC00511	2.022
							HELLS	2.021
							TIGIT	2.02
							HMHB1	2.019
							VDR	2.018
							ZFP1	2.018
							POFUT1	2.017
							ELOVL6	2.016
							RNPEPL1	2.016
							SBK1	2.016
							STAB1	2.016
							STK38	2.016
							STRA13	2.016
							L3MBTL1	2.015
							PAQR6	2.015
							DRD3	2.013
							HDAC7	2.013
							LOC101930655///C7orf73///SLC13A4	2.013
							RANGAP1	2.013
							HNRNPU	2.012
							LOC100506472	2.012
							FGFR2	2.01
							LRRC37A8P	2.01
							PMS2P2	2.009
							INSM1	2.008
							LINC00664	2.008
							HAPLN4	2.006
							ZNF365	2.006
							PABPC1	2.005
							EPB41L5	2.004
							NRSN1	2.004
							STYK1	2.003
							ADGRV1	2.002
							RHD	2.002
							HIP1R	2.001
							KLHL3	2.001
							UHRF1BP1	2.001
							CTLA4	2
							NLGN3	2
							PLCZ1	2

## Sheet: Table S2
Table S2. The list of genes commonly upregulated in 3 or more profiles among 5 datasets in the study.
TMPRSS4
CP
S100A2
NMU
CFB
BIRC5
RRM2
NUSAP1
CCNE1
CDKN2A
ASPM
PTTG1
DTL
UBE2C
CCNB2
CDCA5
BUB1B
KIAA0101
NUF2
CENPF
RACGAP1
ECT2
KIF23
MAL
PRC1
RAD51
CDK1
MKI67
NCAPG
SFN
CCNB1
C1orf106
CDC20
UHRF1
MCM4
BLM
CENPU
PSAT1
TIMELESS
CRABP2
PSRC1
EZH2
KLK6
CLDN4
KLK8
EPCAM
ELF3
PAX8
SCNN1A
FOLR1
MUC1
CD24
UCP2
LAMP3
ANLN
CDKN3
ECE2
SPP1
MEST
FEN1
ASF1B
ISG15
MCM2
LMNB1
ARL4C
TYMS
CAPN13
IFI27
PCK2
OAS3
EGFL6
PLAAT1
LAPTM4B
LY6E
CLDN7
SLPI
CDH1
DSP
KRT8
ST14
CHI3L1
CYP4B1
PTGS1
LSR
TACSTD2
ASRGL1
SLC35F6
TFAP2A
KIF18B
CEP55
CLDN6
IQGAP3
CTHRC1
DEPDC1
BCAT1
CDCA8
TOP2A
DIAPH3
TPX2
AURKA
KIF14
RMI2
ZWINT
KIF11
HMMR
CHEK1
ATAD2
STC2
CKS2
RAD51AP1
DUXAP10
GINS1
MND1
CENPE
SMC4
SIX1
PRAME
TTK
EXO1
KIF20A
LINC01296
E2F1
FAM83D
FOXM1
BUB1
POLQ
MELK
FOXQ1
TNNT1
CENPN
GINS2
KIFC1
SDC1
AIF1L
ESCO2
L1CAM
MUC16
MTFR2
RNASEH2A
CDC25C
DUXAP8
RECQL4
SOX11
LEMD1
CLDN3
TNNI3
TK1
KIF2C
SCGB2A1
BIK
CDC45
DEFB1
CHMP4C
IGF2BP3
SCGB1D2
MREG
PRSS2
GRHL2
TRIP13
PROM2
POC1A
KIF15
ESPL1
SLC2A1
HPDL
KRT23
ITGB8
MMP7
CBS
RNFT2
CDC6
LRP8
SOX9
TACC3
MECOM
MPZL2
RASGEF1A
CD82
ASS1
ST6GALNAC1
SORT1
GPR160
NR2F6
SYK
C11orf80
LCN2
LOC101929219
ATP6V1B1
WFDC2
HMGA1
ESRP1
KLK7
SLC34A2
SOX17
CDH6

## Sheet: Table S3
Table S3. The list of genes commonly downregulated in 3 or more profiles among 5 datasets in the study.
MAOB
ALDH1A1
ZFPM2
SYNE1
ABCA8
NBEA
OGN
SNCAIP
KLHDC8A
KLF2
DCN
ITM2A
BAMBI
GPRASP1
CSGALNACT1
TCEAL2
GULP1
LAMA2
SFRP4
PDK4
TMEM47
NR2F1
DPT
FOSB
CDKN1A
NR4A3
WISP2
RGS2
FAM198B
DYNLRB2
PGR
LRFN5
LOC102725213///LOC100507387///FAM153A///FAM153B
FGF2
HAND2-AS1
ASXL3
FAM13C
MIR4738///H3F3B///H3F3A
MAOA
PDE8B
PPM1K
TACC1
LOC100507387///FAM153A///FAM153B
MUM1L1
LOC101930363///LOC101928349///LOC100507387///FAM153C///FAM153A///FAM153B
PLA2R1
RPRM
CHN2
SORBS2
PCM1
RBMS3
FOXP2
FRY
SPG20
PPM1E
BNC2
CCBE1
GNB5
ZDBF2
PIP5K1B
LOC728392
THBD
C7
HBB
PARM1
TFPI
ANTXR2
ZNF385B
RUNX1T1
BMP2
GNG11
TSHZ3
CELF2
CNRIP1
SDC2
TBX3
SNCA
NDN
KCNJ8
FGF13
MAF
NR3C2
GLT8D2
PEG3
HLF
DIRAS3
NAV3
RNASE4
AOX1
ECM2
GATA4
PLCL2
TCF21
SMARCA2
GATM
TSPAN8
PDGFRA
EFEMP1
MEF2C
